# Supplementary material for: 12,12′-[2,2′-Oxybis(ethane-2,1-di­yl)bis­(­oxy)]bis­[(R p)-4-bromo­[2.2]paracyclo­phane]
Source: Acta Crystallogr Sect E Struct Rep Online. 2011 Mar 23;67(Pt 4):o950. doi: 10.1107/S1600536811010051 (PMC3100051; doi:10.1107/S1600536811010051)
Supplement: Supplementary file 1 [file e-67-0o950-sup1.cif]

##############################################################################
###                                                                        ###
###        Electronic paper (Acta Crystallographica Section E)             ###
###                                                                        ###
##############################################################################
#                                                                            #
# This CIF contains the data in a paper accepted for publication in Acta     #
# Crystallographica Section E. It conforms to the requirements of Notes      #
# for Authors for Section E, and has been peer reviewed under the auspices   #
# of the IUCr Commission on Journals.                                        #
#                                                                            #
# Full details of the Crystallographic Information File format               #
# are given in the paper "The Crystallographic Information File (CIF):       #
# a New Standard Archive File for Crystallography" by S. R. Hall, F. H.      #
# Allen and I. D. Brown [Acta Cryst. (1991), A47, 655-685].                  #
#                                                                            #
# The current version of the core CIF dictionary is obtainable from          #
# ftp://ftp.iucr.org/pub/cif_core.dic. The current version number is 2.4.    #
#                                                                            #
# Software is freely available for graphical display of the structure(s) in  #
# this CIF.  For information consult the CIF home page http://www.iucr.org/  #
# cif/home.html                                                              #
#                                                                            #
# This file may be used for bona fide research purposes within the           #
# scientific community so long as proper attribution is given to the journal # 
# article from which it was obtained.                                        #
#                                                                            #
##############################################################################
                                             
data_I
_audit_creation_method     SHELXL-97
_chemical_name_systematic
;
12,12'-[2,2'-Oxybis(ethane-2,1-diyl)bis(oxy)]bis[(<i>R</i>~p~)-
4-bromo[2.2]paracyclophane]
;
_chemical_name_common     ?
_chemical_formula_moiety     'C36 H36 Br2 O3'
_chemical_formula_sum     'C36 H36 Br2 O3'
_chemical_formula_iupac     'C36 H36 Br2 O3'
_chemical_formula_weight     676.47
_chemical_melting_point     ?
_symmetry_cell_setting     orthorhombic
_symmetry_space_group_name_H-M     'P 21 21 21'
_symmetry_space_group_name_Hall     'P 2ac 2ab'
loop_
    _symmetry_equiv_pos_as_xyz
    'x, y, z'
    '-x+1/2, -y, z+1/2'
    '-x, y+1/2, -z+1/2'
    'x+1/2, -y+1/2, -z'
_cell_length_a     8.850(4)
_cell_length_b     12.019(5)
_cell_length_c     28.242(12)
_cell_angle_alpha     90.00
_cell_angle_beta     90.00
_cell_angle_gamma     90.00
_cell_volume     3004(2)
_cell_formula_units_Z     4
_cell_measurement_reflns_used     4449
_cell_measurement_theta_min     1.84
_cell_measurement_theta_max     23.31
_cell_measurement_temperature     273(2)
_exptl_crystal_description     block
_exptl_crystal_colour     colourless
_exptl_crystal_size_max     0.13
_exptl_crystal_size_mid     0.12
_exptl_crystal_size_min     0.10
_exptl_crystal_density_diffrn     1.496
_exptl_crystal_density_meas     ?
_exptl_crystal_density_method     'not measured'
_exptl_crystal_F_000     1384
_exptl_absorpt_coefficient_mu     2.734
_exptl_absorpt_correction_type     multi-scan
_exptl_absorpt_process_details     '(SADABS; Bruker, 2007)'
_exptl_absorpt_correction_T_min     0.7176
_exptl_absorpt_correction_T_max     0.7716
_exptl_special_details
;
;
_diffrn_ambient_temperature     273(2)
_diffrn_radiation_type     MoK\a
_diffrn_radiation_wavelength     0.71073
_diffrn_radiation_source     'fine-focus sealed tube'
_diffrn_radiation_monochromator     graphite
_diffrn_measurement_device_type     'Bruker APEXII CCD'
_diffrn_measurement_method     '\f and \w'
_diffrn_detector_area_resol_mean     ?
_diffrn_reflns_number     12887
_diffrn_reflns_av_R_equivalents     0.0295
_diffrn_reflns_av_sigmaI/netI     0.0505
_diffrn_reflns_theta_min     1.84
_diffrn_reflns_theta_max     23.31
_diffrn_reflns_theta_full     23.31
_diffrn_measured_fraction_theta_max     0.998
_diffrn_measured_fraction_theta_full     0.998
_diffrn_reflns_limit_h_min     -9
_diffrn_reflns_limit_h_max     7
_diffrn_reflns_limit_k_min     -13
_diffrn_reflns_limit_k_max     13
_diffrn_reflns_limit_l_min     -29
_diffrn_reflns_limit_l_max     31
_diffrn_standards_number     ?
_diffrn_standards_interval_count     ?
_diffrn_standards_interval_time     ?
_diffrn_standards_decay_%     ?
_refine_special_details
;
Refinement of <i>F</i>^2^ against ALL reflections. The weighted <i>R</i>-factor
<i>wR</i> and goodness of fit <i>S</i> are based on <i>F</i>^2^, conventional
<i>R</i>-factors <i>R</i> are based on <i>F</i>, with <i>F</i> set to zero for
negative <i>F</i>^2^. The threshold expression of <i>F</i>^2^ >
\s(<i>F</i>^2^) is used only for calculating <i>R</i>-factors(gt) <i>etc</i>.
and is not relevant to the choice of reflections for refinement.
<i>R</i>-factors based on <i>F</i>^2^ are statistically about twice as large
as those based on <i>F</i>, and <i>R</i>- factors based on ALL data will be
even larger.
;
_reflns_number_total     4331
_reflns_number_gt     3692
_reflns_threshold_expression     I>2sigma(I)
_refine_ls_structure_factor_coef     Fsqd
_refine_ls_matrix_type     full
_refine_ls_R_factor_all     0.0398
_refine_ls_R_factor_gt     0.0297
_refine_ls_wR_factor_gt     0.0649
_refine_ls_wR_factor_ref     0.0684
_refine_ls_goodness_of_fit_ref     1.018
_refine_ls_restrained_S_all     1.018
_refine_ls_number_reflns     4331
_refine_ls_number_parameters     370
_refine_ls_number_restraints     0
_refine_ls_hydrogen_treatment     constr
_refine_ls_weighting_scheme     calc
_refine_ls_weighting_details
                 'calc w=1/[\s^2^(Fo^2^)+(0.0252P)^2^] where P=(Fo^2^+2Fc^2^)/3'
_atom_sites_solution_hydrogens     geom
_atom_sites_solution_primary     direct
_atom_sites_solution_secondary     difmap
_refine_ls_shift/su_max     0.000
_refine_ls_shift/su_mean     0.000
_refine_diff_density_max     0.391
_refine_diff_density_min     -0.352
_refine_ls_extinction_method     none
_refine_ls_extinction_coef     ?
_refine_ls_abs_structure_details     'Flack (1983), 1839 Friedel pairs'
_refine_ls_abs_structure_Flack     0.008(8)
loop_
    _atom_type_symbol
    _atom_type_description
    _atom_type_scat_dispersion_real
    _atom_type_scat_dispersion_imag
    _atom_type_scat_source
    'C' 'C' 0.0033 0.0016
                         'International Tables Vol C Tables 4.2.6.8 and 6.1.1.4'
    'H' 'H' 0.0000 0.0000
                         'International Tables Vol C Tables 4.2.6.8 and 6.1.1.4'
    'O' 'O' 0.0106 0.0060
                         'International Tables Vol C Tables 4.2.6.8 and 6.1.1.4'
    'Br' 'Br' -0.2901 2.4595
                         'International Tables Vol C Tables 4.2.6.8 and 6.1.1.4'
_computing_data_collection     'APEX2 (Bruker, 2007)'
_computing_cell_refinement     'SAINT (Bruker, 2007)'
_computing_data_reduction     'SAINT (Bruker, 2007)'
_computing_structure_solution     'SHELXS97 (Sheldrick, 2008)'
_computing_structure_refinement     'SHELXL97 (Sheldrick, 2008)'
_computing_molecular_graphics     'SHELXTL (Sheldrick, 2008)'
_computing_publication_material     'SHELXTL (Sheldrick, 2008)'
loop_
    _atom_site_type_symbol
    _atom_site_label
    _atom_site_fract_x
    _atom_site_fract_y
    _atom_site_fract_z
    _atom_site_U_iso_or_equiv
    _atom_site_adp_type
    _atom_site_calc_flag
    _atom_site_refinement_flags
    _atom_site_occupancy
    _atom_site_disorder_assembly
    _atom_site_disorder_group
    C C36 0.8319(4) 0.9667(3) 0.15546(12) 0.0480(10) Uani d . 1 . .
    C C37 0.7036(5) 0.9418(3) 0.12979(13) 0.0504(9) Uani d . 1 . .
    H H37 0.6686 0.8689 0.1285 0.060 Uiso calc R 1 . .
    Br Br1 0.30618(5) 0.68396(4) 0.081628(14) 0.06634(15) Uani d . 1 . .
    Br Br2 0.94686(6) 0.84669(4) 0.180636(15) 0.07790(17) Uani d . 1 . .
    O O3 0.8123(3) 0.85002(19) 0.03021(8) 0.0485(6) Uani d . 1 . .
    O O2 0.8426(3) 0.56317(18) 0.05928(8) 0.0462(6) Uani d . 1 . .
    O O1 0.6407(3) 0.4291(2) 0.11810(8) 0.0476(6) Uani d . 1 . .
    C C20 0.7812(4) 0.6565(3) 0.03631(12) 0.0462(9) Uani d . 1 . .
    H H20A 0.6803 0.6718 0.0480 0.055 Uiso calc R 1 . .
    H H20B 0.7758 0.6439 0.0024 0.055 Uiso calc R 1 . .
    C C32 0.7909(5) 1.1572(3) 0.14345(13) 0.0608(11) Uani d . 1 . .
    H H32 0.8128 1.2307 0.1511 0.073 Uiso calc R 1 . .
    C C1 0.3373(4) 0.6550(3) 0.14721(12) 0.0445(9) Uani d . 1 . .
    C C22 0.8814(4) 0.9506(3) 0.03838(12) 0.0409(9) Uani d . 1 . .
    C C19 0.7751(4) 0.4601(3) 0.04702(14) 0.0482(9) Uani d . 1 . .
    H H19A 0.8415 0.4003 0.0571 0.058 Uiso calc R 1 . .
    H H19B 0.7664 0.4560 0.0128 0.058 Uiso calc R 1 . .
    C C21 0.8846(4) 0.7518(3) 0.04703(13) 0.0446(9) Uani d . 1 . .
    H H21A 0.9023 0.7570 0.0809 0.054 Uiso calc R 1 . .
    H H21B 0.9810 0.7415 0.0313 0.054 Uiso calc R 1 . .
    C C5 0.2497(5) 0.6113(3) 0.22280(14) 0.0529(10) Uani d . 1 . .
    H H5 0.1702 0.6053 0.2442 0.064 Uiso calc R 1 . .
    C C6 0.2185(4) 0.6201(3) 0.17485(13) 0.0431(9) Uani d . 1 . .
    C C13 0.2424(4) 0.3949(3) 0.15319(14) 0.0470(10) Uani d . 1 . .
    C C27 0.7969(5) 1.0433(3) 0.02457(12) 0.0493(10) Uani d . 1 . .
    C C33 0.8887(4) 1.0734(3) 0.15801(12) 0.0520(10) Uani d . 1 . .
    C C14 0.3689(4) 0.4055(3) 0.12492(13) 0.0437(9) Uani d . 1 . .
    H H14 0.3573 0.4127 0.0923 0.052 Uiso calc R 1 . .
    C C15 0.5121(4) 0.4056(2) 0.14417(12) 0.0377(8) Uani d . 1 . .
    C C3 0.5171(4) 0.6198(3) 0.20919(14) 0.0495(10) Uani d . 1 . .
    C C2 0.4856(4) 0.6531(3) 0.16317(13) 0.0474(9) Uani d . 1 . .
    H H2 0.5637 0.6741 0.1431 0.057 Uiso calc R 1 . .
    C C31 0.6617(5) 1.1336(3) 0.11786(15) 0.0604(11) Uani d . 1 . .
    H H31 0.5979 1.1910 0.1086 0.072 Uiso calc R 1 . .
    C C24 1.0629(4) 1.0686(3) 0.07684(14) 0.0545(10) Uani d . 1 . .
    C C30 0.6268(4) 1.0250(3) 0.10591(14) 0.0523(10) Uani d . 1 . .
    C C10 0.5332(4) 0.3950(3) 0.19276(13) 0.0463(9) Uani d . 1 . .
    C C12 0.2648(5) 0.3616(3) 0.19911(15) 0.0576(11) Uani d . 1 . .
    H H12 0.1831 0.3380 0.2172 0.069 Uiso calc R 1 . .
    C C18 0.6230(4) 0.4419(3) 0.06822(12) 0.0457(9) Uani d . 1 . .
    H H18A 0.5580 0.5049 0.0615 0.055 Uiso calc R 1 . .
    H H18B 0.5770 0.3757 0.0548 0.055 Uiso calc R 1 . .
    C C26 0.8660(5) 1.1451(3) 0.02910(14) 0.0617(11) Uani d . 1 . .
    H H26 0.8225 1.2067 0.0146 0.074 Uiso calc R 1 . .
    C C25 0.9965(5) 1.1587(3) 0.05427(15) 0.0631(12) Uani d . 1 . .
    H H25 1.0411 1.2286 0.0563 0.076 Uiso calc R 1 . .
    C C23 1.0121(4) 0.9619(3) 0.06396(13) 0.0447(9) Uani d . 1 . .
    H H23 1.0669 0.8993 0.0728 0.054 Uiso calc R 1 . .
    C C4 0.3970(5) 0.6113(3) 0.23964(14) 0.0573(11) Uani d . 1 . .
    H H4 0.4145 0.6054 0.2720 0.069 Uiso calc R 1 . .
    C C34 1.0530(5) 1.1017(4) 0.16609(16) 0.0777(13) Uani d . 1 . .
    H H34A 1.0907 1.0575 0.1923 0.093 Uiso calc R 1 . .
    H H34B 1.0607 1.1794 0.1750 0.093 Uiso calc R 1 . .
    C C9 0.6714(5) 0.4413(3) 0.21679(14) 0.0637(11) Uani d . 1 . .
    H H9A 0.7605 0.4190 0.1992 0.076 Uiso calc R 1 . .
    H H9B 0.6792 0.4098 0.2483 0.076 Uiso calc R 1 . .
    C C28 0.6283(5) 1.0321(3) 0.01627(15) 0.0649(12) Uani d . 1 . .
    H H28A 0.6112 0.9766 -0.0081 0.078 Uiso calc R 1 . .
    H H28B 0.5893 1.1024 0.0047 0.078 Uiso calc R 1 . .
    C C17 0.0757(4) 0.5687(3) 0.15545(15) 0.0569(10) Uani d . 1 . .
    H H17A 0.0389 0.6144 0.1296 0.068 Uiso calc R 1 . .
    H H17B -0.0007 0.5688 0.1801 0.068 Uiso calc R 1 . .
    C C35 1.1557(4) 1.0805(4) 0.12142(17) 0.0720(13) Uani d . 1 . .
    H H35A 1.2257 1.1420 0.1178 0.086 Uiso calc R 1 . .
    H H35B 1.2144 1.0132 0.1263 0.086 Uiso calc R 1 . .
    C C8 0.6679(5) 0.5712(4) 0.22061(18) 0.0763(13) Uani d . 1 . .
    H H8A 0.6958 0.5927 0.2525 0.092 Uiso calc R 1 . .
    H H8B 0.7426 0.6021 0.1992 0.092 Uiso calc R 1 . .
    C C11 0.4078(5) 0.3627(3) 0.21874(14) 0.0540(10) Uani d . 1 . .
    H H11 0.4202 0.3413 0.2501 0.065 Uiso calc R 1 . .
    C C29 0.5392(5) 0.9983(4) 0.06158(16) 0.0708(12) Uani d . 1 . .
    H H29A 0.4434 1.0376 0.0622 0.085 Uiso calc R 1 . .
    H H29B 0.5179 0.9192 0.0606 0.085 Uiso calc R 1 . .
    C C16 0.0974(4) 0.4463(3) 0.13707(16) 0.0604(11) Uani d . 1 . .
    H H16A 0.0138 0.4011 0.1481 0.073 Uiso calc R 1 . .
    H H16B 0.0948 0.4465 0.1027 0.073 Uiso calc R 1 . .
loop_
    _atom_site_aniso_label
    _atom_site_aniso_U_11
    _atom_site_aniso_U_22
    _atom_site_aniso_U_33
    _atom_site_aniso_U_12
    _atom_site_aniso_U_13
    _atom_site_aniso_U_23
    C36 0.067(3) 0.041(2) 0.035(2) 0.0044(19) 0.0096(19) -0.0025(16)
    C37 0.061(3) 0.045(2) 0.045(2) -0.008(2) 0.015(2) -0.0008(18)
    Br1 0.0764(3) 0.0724(3) 0.0503(2) 0.0140(2) 0.0005(2) 0.0209(2)
    Br2 0.1185(4) 0.0657(3) 0.0495(2) 0.0250(3) -0.0064(2) 0.0065(2)
    O3 0.0626(15) 0.0360(14) 0.0469(14) 0.0062(13) -0.0120(12) -0.0028(11)
    O2 0.0512(15) 0.0357(13) 0.0518(15) 0.0001(11) -0.0107(11) 0.0038(11)
    O1 0.0444(15) 0.0576(16) 0.0408(15) 0.0075(12) -0.0015(11) 0.0014(12)
    C20 0.050(2) 0.041(2) 0.047(2) 0.0013(18) -0.0043(17) 0.0023(17)
    C32 0.093(3) 0.041(2) 0.048(2) 0.003(3) 0.020(2) -0.0084(19)
    C1 0.057(3) 0.0297(19) 0.046(2) 0.0067(17) 0.0024(18) -0.0007(16)
    C22 0.062(2) 0.032(2) 0.0288(19) -0.0007(17) 0.0063(17) -0.0032(15)
    C19 0.051(2) 0.043(2) 0.051(2) 0.0000(17) 0.0003(18) -0.0058(17)
    C21 0.055(2) 0.036(2) 0.043(2) 0.0076(17) -0.0055(18) -0.0001(16)
    C5 0.064(3) 0.053(2) 0.042(2) 0.0063(18) 0.0116(19) -0.0043(18)
    C6 0.041(2) 0.0379(19) 0.051(2) 0.0099(16) 0.0042(19) -0.0009(16)
    C13 0.044(2) 0.037(2) 0.059(3) -0.0099(16) 0.0070(19) -0.0029(18)
    C27 0.082(3) 0.032(2) 0.034(2) 0.007(2) 0.005(2) 0.0003(15)
    C33 0.064(3) 0.055(3) 0.036(2) -0.002(2) 0.0006(18) -0.0110(17)
    C14 0.053(2) 0.030(2) 0.048(2) -0.0042(16) -0.0032(19) -0.0041(16)
    C15 0.043(2) 0.0244(18) 0.046(2) 0.0044(15) 0.0017(17) 0.0036(15)
    C3 0.048(3) 0.043(2) 0.057(3) -0.0039(17) -0.011(2) -0.0122(17)
    C2 0.046(2) 0.040(2) 0.056(2) -0.0076(17) 0.0028(18) -0.0023(18)
    C31 0.073(3) 0.054(3) 0.054(3) 0.023(2) 0.012(2) -0.003(2)
    C24 0.052(2) 0.051(2) 0.060(3) -0.0082(19) 0.018(2) -0.008(2)
    C30 0.050(2) 0.051(3) 0.056(3) 0.0055(19) 0.0150(19) -0.005(2)
    C10 0.054(2) 0.0371(19) 0.048(2) 0.0125(17) -0.004(2) 0.0043(16)
    C12 0.064(3) 0.044(2) 0.065(3) -0.0105(19) 0.019(2) 0.003(2)
    C18 0.046(2) 0.047(2) 0.044(2) -0.0029(17) -0.0041(17) -0.0017(17)
    C26 0.101(4) 0.043(3) 0.041(2) 0.002(2) 0.011(2) 0.0051(19)
    C25 0.090(3) 0.034(2) 0.066(3) -0.019(2) 0.031(2) -0.002(2)
    C23 0.048(2) 0.040(2) 0.046(2) 0.0025(16) 0.0140(18) -0.0039(16)
    C4 0.075(3) 0.056(3) 0.041(2) 0.005(2) -0.008(2) -0.0141(18)
    C34 0.087(3) 0.076(3) 0.070(3) -0.012(3) -0.012(3) -0.023(2)
    C9 0.067(3) 0.078(3) 0.046(2) 0.023(2) -0.015(2) 0.004(2)
    C28 0.081(3) 0.052(3) 0.062(3) 0.019(2) -0.023(2) 0.001(2)
    C17 0.039(2) 0.066(3) 0.066(3) 0.0039(19) 0.0009(19) 0.000(2)
    C35 0.052(3) 0.072(3) 0.091(4) -0.011(2) -0.001(2) -0.023(3)
    C8 0.055(3) 0.092(4) 0.082(3) -0.009(3) -0.028(2) -0.007(3)
    C11 0.080(3) 0.036(2) 0.046(2) 0.007(2) 0.003(2) 0.0136(17)
    C29 0.057(3) 0.075(3) 0.080(3) 0.015(2) -0.011(2) -0.010(2)
    C16 0.043(2) 0.063(3) 0.075(3) -0.015(2) 0.000(2) -0.005(2)
_geom_special_details
;
All e.s.d.'s (except the e.s.d. in the dihedral angle between two l.s. planes)
are estimated using the full covariance matrix. The cell e.s.d.'s are taken
into account individually in the estimation of e.s.d.'s in distances, angles
and torsion angles; correlations between e.s.d.'s in cell parameters are only
used when they are defined by crystal symmetry. An approximate (isotropic)
treatment of cell e.s.d.'s is used for estimating e.s.d.'s involving l.s.
planes.
;
loop_
    _geom_bond_atom_site_label_1
    _geom_bond_atom_site_label_2
    _geom_bond_site_symmetry_2
    _geom_bond_distance
    _geom_bond_publ_flag
    C36 C33 . 1.380(5) ?
    C36 C37 . 1.380(5) ?
    C36 Br2 . 1.903(4) ?
    C37 C30 . 1.384(5) ?
    C37 H37 . 0.9300 ?
    Br1 C1 . 1.905(3) ?
    O3 C22 . 1.374(4) ?
    O3 C21 . 1.424(4) ?
    O2 C20 . 1.405(4) ?
    O2 C19 . 1.418(4) ?
    O1 C15 . 1.385(4) ?
    O1 C18 . 1.426(4) ?
    C20 C21 . 1.497(5) ?
    C20 H20A . 0.9700 ?
    C20 H20B . 0.9700 ?
    C32 C31 . 1.382(6) ?
    C32 C33 . 1.390(6) ?
    C32 H32 . 0.9300 ?
    C1 C6 . 1.375(5) ?
    C1 C2 . 1.387(5) ?
    C22 C23 . 1.370(5) ?
    C22 C27 . 1.397(5) ?
    C19 C18 . 1.490(5) ?
    C19 H19A . 0.9700 ?
    C19 H19B . 0.9700 ?
    C21 H21A . 0.9700 ?
    C21 H21B . 0.9700 ?
    C5 C6 . 1.386(5) ?
    C5 C4 . 1.387(5) ?
    C5 H5 . 0.9300 ?
    C6 C17 . 1.509(5) ?
    C13 C12 . 1.372(5) ?
    C13 C14 . 1.381(5) ?
    C13 C16 . 1.495(5) ?
    C27 C26 . 1.373(5) ?
    C27 C28 . 1.517(6) ?
    C33 C34 . 1.510(6) ?
    C14 C15 . 1.379(5) ?
    C14 H14 . 0.9300 ?
    C15 C10 . 1.391(5) ?
    C3 C4 . 1.372(5) ?
    C3 C2 . 1.388(5) ?
    C3 C8 . 1.492(5) ?
    C2 H2 . 0.9300 ?
    C31 C30 . 1.383(5) ?
    C31 H31 . 0.9300 ?
    C24 C25 . 1.387(6) ?
    C24 C23 . 1.407(5) ?
    C24 C35 . 1.510(6) ?
    C30 C29 . 1.507(6) ?
    C10 C11 . 1.386(5) ?
    C10 C9 . 1.506(5) ?
    C12 C11 . 1.381(6) ?
    C12 H12 . 0.9300 ?
    C18 H18A . 0.9700 ?
    C18 H18B . 0.9700 ?
    C26 C25 . 1.366(6) ?
    C26 H26 . 0.9300 ?
    C25 H25 . 0.9300 ?
    C23 H23 . 0.9300 ?
    C4 H4 . 0.9300 ?
    C34 C35 . 1.576(6) ?
    C34 H34A . 0.9700 ?
    C34 H34B . 0.9700 ?
    C9 C8 . 1.565(6) ?
    C9 H9A . 0.9700 ?
    C9 H9B . 0.9700 ?
    C28 C29 . 1.557(6) ?
    C28 H28A . 0.9700 ?
    C28 H28B . 0.9700 ?
    C17 C16 . 1.572(5) ?
    C17 H17A . 0.9700 ?
    C17 H17B . 0.9700 ?
    C35 H35A . 0.9700 ?
    C35 H35B . 0.9700 ?
    C8 H8A . 0.9700 ?
    C8 H8B . 0.9700 ?
    C11 H11 . 0.9300 ?
    C29 H29A . 0.9700 ?
    C29 H29B . 0.9700 ?
    C16 H16A . 0.9700 ?
    C16 H16B . 0.9700 ?
loop_
    _geom_angle_atom_site_label_1
    _geom_angle_atom_site_label_2
    _geom_angle_atom_site_label_3
    _geom_angle_site_symmetry_1
    _geom_angle_site_symmetry_3
    _geom_angle
    _geom_angle_publ_flag
    C33 C36 C37 . . 121.9(3) ?
    C33 C36 Br2 . . 119.4(3) ?
    C37 C36 Br2 . . 118.2(3) ?
    C36 C37 C30 . . 120.3(3) ?
    C36 C37 H37 . . 119.9 ?
    C30 C37 H37 . . 119.9 ?
    C22 O3 C21 . . 118.3(3) ?
    C20 O2 C19 . . 115.0(3) ?
    C15 O1 C18 . . 117.2(3) ?
    O2 C20 C21 . . 106.4(3) ?
    O2 C20 H20A . . 110.5 ?
    C21 C20 H20A . . 110.5 ?
    O2 C20 H20B . . 110.5 ?
    C21 C20 H20B . . 110.5 ?
    H20A C20 H20B . . 108.6 ?
    C31 C32 C33 . . 121.4(4) ?
    C31 C32 H32 . . 119.3 ?
    C33 C32 H32 . . 119.3 ?
    C6 C1 C2 . . 122.2(3) ?
    C6 C1 Br1 . . 119.8(3) ?
    C2 C1 Br1 . . 117.1(3) ?
    C23 C22 O3 . . 123.4(3) ?
    C23 C22 C27 . . 121.3(3) ?
    O3 C22 C27 . . 114.6(3) ?
    O2 C19 C18 . . 114.2(3) ?
    O2 C19 H19A . . 108.7 ?
    C18 C19 H19A . . 108.7 ?
    O2 C19 H19B . . 108.7 ?
    C18 C19 H19B . . 108.7 ?
    H19A C19 H19B . . 107.6 ?
    O3 C21 C20 . . 107.0(3) ?
    O3 C21 H21A . . 110.3 ?
    C20 C21 H21A . . 110.3 ?
    O3 C21 H21B . . 110.3 ?
    C20 C21 H21B . . 110.3 ?
    H21A C21 H21B . . 108.6 ?
    C6 C5 C4 . . 121.5(4) ?
    C6 C5 H5 . . 119.3 ?
    C4 C5 H5 . . 119.3 ?
    C1 C6 C5 . . 115.2(3) ?
    C1 C6 C17 . . 124.0(3) ?
    C5 C6 C17 . . 119.4(3) ?
    C12 C13 C14 . . 117.2(4) ?
    C12 C13 C16 . . 122.2(4) ?
    C14 C13 C16 . . 118.8(3) ?
    C26 C27 C22 . . 116.5(4) ?
    C26 C27 C28 . . 122.1(4) ?
    C22 C27 C28 . . 119.9(3) ?
    C36 C33 C32 . . 115.5(4) ?
    C36 C33 C34 . . 124.6(4) ?
    C32 C33 C34 . . 118.8(4) ?
    C15 C14 C13 . . 121.1(3) ?
    C15 C14 H14 . . 119.4 ?
    C13 C14 H14 . . 119.4 ?
    C14 C15 O1 . . 123.1(3) ?
    C14 C15 C10 . . 120.8(3) ?
    O1 C15 C10 . . 115.6(3) ?
    C4 C3 C2 . . 116.9(3) ?
    C4 C3 C8 . . 121.9(4) ?
    C2 C3 C8 . . 119.7(4) ?
    C1 C2 C3 . . 120.0(3) ?
    C1 C2 H2 . . 120.0 ?
    C3 C2 H2 . . 120.0 ?
    C32 C31 C30 . . 120.4(4) ?
    C32 C31 H31 . . 119.8 ?
    C30 C31 H31 . . 119.8 ?
    C25 C24 C23 . . 117.2(4) ?
    C25 C24 C35 . . 122.7(4) ?
    C23 C24 C35 . . 118.4(4) ?
    C31 C30 C37 . . 116.9(4) ?
    C31 C30 C29 . . 121.2(4) ?
    C37 C30 C29 . . 120.3(4) ?
    C11 C10 C15 . . 116.1(3) ?
    C11 C10 C9 . . 121.0(3) ?
    C15 C10 C9 . . 121.3(3) ?
    C13 C12 C11 . . 120.6(3) ?
    C13 C12 H12 . . 119.7 ?
    C11 C12 H12 . . 119.7 ?
    O1 C18 C19 . . 108.3(3) ?
    O1 C18 H18A . . 110.0 ?
    C19 C18 H18A . . 110.0 ?
    O1 C18 H18B . . 110.0 ?
    C19 C18 H18B . . 110.0 ?
    H18A C18 H18B . . 108.4 ?
    C25 C26 C27 . . 122.1(4) ?
    C25 C26 H26 . . 118.9 ?
    C27 C26 H26 . . 118.9 ?
    C26 C25 C24 . . 120.3(4) ?
    C26 C25 H25 . . 119.9 ?
    C24 C25 H25 . . 119.9 ?
    C22 C23 C24 . . 119.8(4) ?
    C22 C23 H23 . . 120.1 ?
    C24 C23 H23 . . 120.1 ?
    C3 C4 C5 . . 120.9(4) ?
    C3 C4 H4 . . 119.6 ?
    C5 C4 H4 . . 119.6 ?
    C33 C34 C35 . . 113.5(3) ?
    C33 C34 H34A . . 108.9 ?
    C35 C34 H34A . . 108.9 ?
    C33 C34 H34B . . 108.9 ?
    C35 C34 H34B . . 108.9 ?
    H34A C34 H34B . . 107.7 ?
    C10 C9 C8 . . 112.5(3) ?
    C10 C9 H9A . . 109.1 ?
    C8 C9 H9A . . 109.1 ?
    C10 C9 H9B . . 109.1 ?
    C8 C9 H9B . . 109.1 ?
    H9A C9 H9B . . 107.8 ?
    C27 C28 C29 . . 113.2(3) ?
    C27 C28 H28A . . 108.9 ?
    C29 C28 H28A . . 108.9 ?
    C27 C28 H28B . . 108.9 ?
    C29 C28 H28B . . 108.9 ?
    H28A C28 H28B . . 107.7 ?
    C6 C17 C16 . . 113.6(3) ?
    C6 C17 H17A . . 108.8 ?
    C16 C17 H17A . . 108.8 ?
    C6 C17 H17B . . 108.8 ?
    C16 C17 H17B . . 108.8 ?
    H17A C17 H17B . . 107.7 ?
    C24 C35 C34 . . 111.6(3) ?
    C24 C35 H35A . . 109.3 ?
    C34 C35 H35A . . 109.3 ?
    C24 C35 H35B . . 109.3 ?
    C34 C35 H35B . . 109.3 ?
    H35A C35 H35B . . 108.0 ?
    C3 C8 C9 . . 113.2(3) ?
    C3 C8 H8A . . 108.9 ?
    C9 C8 H8A . . 108.9 ?
    C3 C8 H8B . . 108.9 ?
    C9 C8 H8B . . 108.9 ?
    H8A C8 H8B . . 107.7 ?
    C12 C11 C10 . . 121.6(4) ?
    C12 C11 H11 . . 119.2 ?
    C10 C11 H11 . . 119.2 ?
    C30 C29 C28 . . 111.5(3) ?
    C30 C29 H29A . . 109.3 ?
    C28 C29 H29A . . 109.3 ?
    C30 C29 H29B . . 109.3 ?
    C28 C29 H29B . . 109.3 ?
    H29A C29 H29B . . 108.0 ?
    C13 C16 C17 . . 113.0(3) ?
    C13 C16 H16A . . 109.0 ?
    C17 C16 H16A . . 109.0 ?
    C13 C16 H16B . . 109.0 ?
    C17 C16 H16B . . 109.0 ?
    H16A C16 H16B . . 107.8 ?
loop_
    _geom_hbond_atom_site_label_D
    _geom_hbond_atom_site_label_H
    _geom_hbond_atom_site_label_A
    _geom_hbond_site_symmetry_A
    _geom_hbond_distance_DH
    _geom_hbond_distance_HA
    _geom_hbond_distance_DA
    _geom_hbond_angle_DHA
    C17 H17A O2 1_455 0.97 2.71 3.412(5) 130
data_global
_journal_date_recd_electronic     2011-03-05
_journal_date_accepted     2011-03-17
_journal_name_full     'Acta Crystallographica, Section E'
_journal_year     2011
_journal_volume     67
_journal_issue      4
_journal_page_first     o950
_journal_page_last     o950
_journal_paper_category     QO
_journal_coeditor_code     FY2003
_publ_contact_author_name     'prof. yudao, ma'
_publ_contact_author_address
;
School of Chemistry and Chemical Engineering
Shandong University
Shanda nanlu 27
Jinan 250100
People's Republic of China
;
_publ_contact_author_email     'ydma@sdu.edu.cn'
_publ_contact_author_fax     '86 531 88361869'
_publ_contact_author_phone     '86 531 88361869'
_publ_section_title
;\
12,12'-[2,2'-Oxybis(ethane-2,1-diyl)bis(oxy)]bis[(<i>R</i>~p~)-4-bromo[2.2]\
paracyclophane]
;
loop_
    _publ_author_name
    _publ_author_address
    'Hong, Bing'
;
School of Chemistry and Chemical Engineering,
Shandong University, Jinan 250100, People's Republic of China
;
    'Ma, Yudao'
;
School of Chemistry and Chemical Engineering,
Shandong University, Jinan 250100, People's Republic of China
;
    'Duan, Wenzeng'
;
School of Chemistry and Chemical Engineering,
Shandong University, Jinan 250100, People's Republic of China
;
    'He, Fuyan'
;
School of Chemistry and Chemical Engineering,
Shandong University, Jinan 250100, People's Republic of China
;
    'Zhao, Lei'
;
School of Chemistry and Chemical Engineering,
Shandong University, Jinan 250100, People's Republic of China
;
