# Supplementary material for: 12,12′-[2,2′-Oxybis(ethane-2,1-di­yl)bis­(­oxy)]bis­[(R p)-4-bromo­[2.2]paracyclo­phane]
Source: Acta Crystallogr Sect E Struct Rep Online. 2011 Mar 23;67(Pt 4):o950. doi: 10.1107/S1600536811010051 (PMC3100051; doi:10.1107/S1600536811010051)
Supplement: Supplementary file 2 [file e-67-0o950-Isup2.hkl]

# 
# h,k,l, Fc-squared, Fo-squared, sigma(Fo-squared) and status flag 
# 
data_I
_shelx_title ' test in P2(1)2(1)2(1)' 
_shelx_refln_list_code          4 
_shelx_F_calc_maximum      270.56 
_exptl_crystal_F_000      1384.00 
_reflns_d_resolution_high  0.8982 
 
loop_ 
 _symmetry_equiv_pos_as_xyz 
 'x, y, z' 
 '-x+1/2, -y, z+1/2' 
 '-x, y+1/2, -z+1/2' 
 'x+1/2, -y+1/2, -z' 
 
_cell_length_a     8.8498 
_cell_length_b    12.0195 
_cell_length_c    28.2416 
_cell_angle_alpha  90.000 
_cell_angle_beta   90.000 
_cell_angle_gamma  90.000 
 
_shelx_F_squared_multiplier     1.000 
 
loop_ 
 _refln_index_h 
 _refln_index_k 
 _refln_index_l 
 _refln_F_squared_calc 
 _refln_F_squared_meas 
 _refln_F_squared_sigma 
 _refln_observed_status 
   2   0   0     2801.69     2896.58    129.98 o 
   4   0   0       52.74       49.33     20.99 o 
   6   0   0     1336.17     1516.69    114.65 o 
   8   0   0      127.92      184.54     45.83 o 
   1   1   0    36496.69    35079.68   1535.80 o 
   2   1   0    39495.02    40719.32   1277.95 o 
   3   1   0     1140.34     1196.19     39.72 o 
   4   1   0      341.59      362.36     15.13 o 
   5   1   0      592.83      519.70     25.88 o 
   6   1   0     2336.04     2141.76    107.16 o 
   7   1   0      149.87      138.20     28.04 o 
   8   1   0      101.68      102.49     30.66 o 
   9   1   0      216.12      190.45     28.65 o 
   1   2   0     2078.35     2209.42     97.33 o 
   2   2   0      548.76      558.91     18.06 o 
   3   2   0       46.95       70.57      6.11 o 
   4   2   0     2137.08     2230.88     64.98 o 
   5   2   0     1597.68     1610.71     55.33 o 
   6   2   0        2.57        0.14     15.22 o 
   7   2   0      338.28      356.45     27.53 o 
   8   2   0      540.56      507.55     34.85 o 
   9   2   0       61.52       41.01     24.85 o 
   1   3   0    49632.63    50256.60   1778.03 o 
   2   3   0     3145.28     3294.62     93.67 o 
   3   3   0      159.75      176.54      9.37 o 
   4   3   0     1216.14     1260.05     38.88 o 
   5   3   0      497.62      474.22     22.24 o 
   6   3   0      369.98      386.41     25.64 o 
   7   3   0     1242.51     1269.80     57.68 o 
   8   3   0      550.31      531.75     34.72 o 
   9   3   0      126.95      123.17     29.05 o 
   0   4   0    73204.93    70096.66   3022.50 o 
   1   4   0    21371.60    21540.74    764.09 o 
   2   4   0      352.89      365.20     15.88 o 
   3   4   0     6454.98     6766.05    190.79 o 
   4   4   0     3207.81     3498.76    100.75 o 
   5   4   0     1992.92     1926.87     65.69 o 
   6   4   0        2.91       -8.03     13.33 o 
   7   4   0      309.43      344.83     28.25 o 
   8   4   0        0.74       15.34     23.08 o 
   9   4   0      307.49      229.73     30.53 o 
   1   5   0     4514.90     4637.70    147.08 o 
   2   5   0       47.76       46.04      9.81 o 
   3   5   0      514.19      548.82     23.25 o 
   4   5   0        8.01       12.59      9.22 o 
   5   5   0      410.62      354.27     20.38 o 
   6   5   0     5730.88     5882.14    189.14 o 
   7   5   0     1875.61     1708.93     73.39 o 
   8   5   0       13.94        5.89     23.54 o 
   9   5   0       22.76       59.53     29.19 o 
   0   6   0     4267.18     3881.13    174.83 o 
   1   6   0       22.83       30.37      9.23 o 
   2   6   0      145.82      147.48     12.73 o 
   3   6   0     1386.28     1373.92     48.63 o 
   4   6   0     2476.62     2569.35     76.51 o 
   5   6   0       56.15       54.67     14.48 o 
   6   6   0       12.69       18.10     16.42 o 
   7   6   0       56.66       89.32     23.43 o 
   8   6   0      650.01      688.88     51.81 o 
   1   7   0     4834.05     4963.48    158.76 o 
   2   7   0     5330.98     5443.42    173.17 o 
   3   7   0     1669.23     1674.18     59.21 o 
   4   7   0     1268.06     1275.61     48.28 o 
   5   7   0      162.90      169.77     21.62 o 
   6   7   0       94.50      102.34     22.80 o 
   7   7   0      352.88      430.79     42.26 o 
   8   7   0       28.11       80.39     33.47 o 
   0   8   0     2425.21     2268.42    138.28 o 
   1   8   0     8001.71     8179.26    296.96 o 
   2   8   0     2412.58     2415.94     94.88 o 
   3   8   0       51.40       77.24     20.71 o 
   4   8   0     1203.42     1188.51     47.29 o 
   5   8   0       17.59       -8.65     24.10 o 
   6   8   0      247.48      219.32     27.34 o 
   7   8   0       15.84        0.64     32.81 o 
   1   9   0      364.40      377.06     30.59 o 
   2   9   0       15.21       33.06     22.38 o 
   3   9   0      426.89      383.29     30.54 o 
   4   9   0      894.60      892.20     59.39 o 
   5   9   0      296.45      385.70     41.23 o 
   6   9   0      151.77      142.00     57.25 o 
   7   9   0      274.32      329.02     55.61 o 
   0  10   0     4734.73     4991.60    229.24 o 
   1  10   0      358.24      389.26     39.79 o 
   2  10   0      108.22      142.14     28.48 o 
   3  10   0       54.58       63.02     24.87 o 
   4  10   0       30.05        7.47     25.95 o 
   5  10   0      121.22      120.21     35.84 o 
   6  10   0        2.54      -33.96     33.96 o 
   1  11   0       10.89       21.32     29.13 o 
   2  11   0      441.49      479.82     70.70 o 
   3  11   0      301.61      332.17     36.07 o 
   4  11   0       75.35       53.07     27.74 o 
   5  11   0       14.67        7.10     37.59 o 
   0  12   0      151.09      263.99     60.04 o 
   1  12   0        7.15      -29.13     29.13 o 
   2  12   0      109.50       67.38     32.12 o 
   3  12   0     1231.67     1140.52     61.78 o 
   4  12   0       18.30      -10.93     42.27 o 
   1  13   0      105.44       73.04     35.32 o 
   2  13   0       35.37       -5.48     34.12 o 
   1   0   1      644.41      677.53     43.97 o 
   2   0   1     7735.62     7748.53    244.54 o 
   3   0   1     7463.09     7768.26    245.15 o 
   4   0   1    13770.49    13860.31    436.84 o 
   5   0   1     1810.67     1742.53     68.64 o 
   6   0   1     1961.56     1880.38     96.39 o 
   7   0   1      945.97      896.51     57.72 o 
   8   0   1      180.44      159.67     33.47 o 
   9   0   1       24.06       50.34     42.30 o 
  -9   1   1       34.28       59.02     25.15 o 
  -8   1   1      743.08      813.87     58.36 o 
  -7   1   1      122.15       97.64     26.36 o 
  -6   1   1      425.67      401.66     32.43 o 
  -5   1   1     2680.36     2663.93     87.22 o 
  -4   1   1     1837.07     1769.49     55.13 o 
  -3   1   1     6300.03     6358.70    202.62 o 
  -2   1   1     5459.19     5737.37    180.67 o 
  -1   1   1    16730.02    17753.28    777.11 o 
   0   1   1    13765.93    13198.12    578.15 o 
   1   1   1    16310.41    17723.83    777.67 o 
   2   1   1     5371.80     5679.31    160.22 o 
   3   1   1     6320.84     6461.91    235.57 o 
   4   1   1     1608.19     1501.36     64.18 o 
   5   1   1     2741.45     2683.24    101.99 o 
   6   1   1      436.42      406.02     32.61 o 
   7   1   1       87.60       39.04     33.77 o 
   8   1   1      757.51      831.98     44.99 o 
   9   1   1       30.92       54.23     24.46 o 
  -9   2   1      123.89      158.80     27.34 o 
  -8   2   1       24.34       29.91     21.35 o 
  -7   2   1     1076.16     1047.13     51.05 o 
  -6   2   1      957.36      921.90     44.66 o 
  -5   2   1      561.35      556.01     21.74 o 
  -4   2   1       49.52       36.38      6.77 o 
  -3   2   1      734.11      774.03     22.25 o 
  -2   2   1    24031.09    25407.04    738.17 o 
  -1   2   1     6507.96     6718.03    289.61 o 
   0   2   1      124.38       99.12      9.76 o 
   1   2   1     6434.55     6623.36    289.66 o 
   2   2   1    26690.84    27644.76    738.37 o 
   3   2   1      560.71      598.50     21.77 o 
   4   2   1       93.18       94.45      8.96 o 
   5   2   1      672.92      674.89     25.74 o 
   6   2   1     1026.91      968.90     44.09 o 
   7   2   1     1151.61     1139.70     51.89 o 
   8   2   1       31.58       20.34     20.85 o 
   9   2   1      118.77      117.17     26.43 o 
  -9   3   1       16.85       19.03     30.97 o 
  -8   3   1      135.14      132.70     27.39 o 
  -7   3   1      527.75      583.89     33.88 o 
  -6   3   1      276.85      249.75     18.25 o 
  -5   3   1     2273.90     2247.39     74.18 o 
  -4   3   1     6811.92     6872.93    209.40 o 
  -3   3   1     2252.93     2302.11     69.74 o 
  -2   3   1      621.29      665.14     22.69 o 
  -1   3   1    20938.40    21893.54    757.49 o 
   0   3   1    17007.04    18006.02    550.52 o 
   1   3   1    20344.39    20860.80    757.40 o 
   3   3   1     2503.05     2525.82     69.91 o 
   4   3   1     7854.96     8011.94    209.72 o 
   5   3   1     2240.19     2181.89     73.93 o 
   6   3   1      345.72      363.91     23.80 o 
   7   3   1      458.23      491.89     32.37 o 
   8   3   1       87.18      102.47     22.92 o 
   9   3   1       19.08        9.99     24.29 o 
  -9   4   1      169.83      226.00     30.11 o 
  -8   4   1       27.91       34.56     22.39 o 
  -7   4   1      809.91      790.97     44.33 o 
  -6   4   1     1427.44     1388.72     50.34 o 
  -5   4   1      152.60      168.00     14.94 o 
  -4   4   1      299.65      293.76     13.71 o 
  -3   4   1      858.35      813.44     25.95 o 
  -2   4   1     6870.73     7128.77    251.66 o 
   0   4   1      951.74      966.09     34.23 o 
   1   4   1     4135.16     4265.09    134.75 o 
   2   4   1     6539.78     6778.79    251.20 o 
   3   4   1      808.47      743.95     26.25 o 
   4   4   1      232.20      249.54     13.17 o 
   5   4   1      156.44      182.99     14.76 o 
   6   4   1     1322.31     1338.17     50.37 o 
   7   4   1      953.47      911.10     45.19 o 
   8   4   1       29.75        4.78     23.11 o 
   9   4   1      159.90      187.45     29.65 o 
  -9   5   1       36.54       39.32     27.66 o 
  -8   5   1      169.30      190.49     27.93 o 
  -7   5   1      348.33      439.35     31.36 o 
  -6   5   1      488.92      496.86     26.82 o 
  -5   5   1     3293.93     3487.45    112.96 o 
  -4   5   1      925.47      899.09     31.84 o 
  -3   5   1     5985.60     6088.24    191.45 o 
  -2   5   1     1538.92     1626.72     58.26 o 
  -1   5   1      225.36      225.73     14.99 o 
   0   5   1    10065.07    10280.95    316.97 o 
   1   5   1      172.78      155.64     10.53 o 
   2   5   1     1710.52     1843.28     52.36 o 
   3   5   1     5940.18     6067.52    191.54 o 
   4   5   1      932.55      967.58     31.91 o 
   5   5   1     3250.48     3395.43    112.82 o 
   6   5   1      528.02      587.00     27.87 o 
   7   5   1      429.03      480.53     31.60 o 
   8   5   1      154.26      151.42     26.18 o 
   9   5   1       35.42       65.10     29.14 o 
  -8   6   1       87.90      127.64     34.52 o 
  -7   6   1       31.97       27.56     21.92 o 
  -6   6   1     1761.73     1838.63     68.39 o 
  -5   6   1      147.61      158.24     25.05 o 
  -4   6   1      929.46      907.73     31.11 o 
  -3   6   1     1514.96     1479.52     50.61 o 
  -2   6   1     4000.93     4068.81    126.38 o 
  -1   6   1     2724.86     2734.00     95.72 o 
   0   6   1      394.75      382.73     19.65 o 
   1   6   1     3030.35     3133.96     85.73 o 
   2   6   1     3892.50     3792.74    126.07 o 
   3   6   1     1422.33     1420.08     45.35 o 
   4   6   1      833.90      812.69     31.04 o 
   5   6   1      202.80      193.25     17.11 o 
   6   6   1     1943.76     2014.79     68.73 o 
   7   6   1       18.67       18.57     20.84 o 
   8   6   1       90.06      108.63     32.52 o 
  -8   7   1      164.40      226.02     46.04 o 
  -7   7   1       47.04       27.32     30.74 o 
  -6   7   1      922.43      982.40     49.17 o 
  -5   7   1      262.39      272.78     25.01 o 
  -4   7   1      420.18      444.51     23.34 o 
  -3   7   1     1289.70     1302.10     48.38 o 
  -2   7   1      256.98      254.78     21.04 o 
  -1   7   1      270.02      270.24     22.13 o 
   0   7   1     4433.54     4327.38    138.32 o 
   1   7   1      283.18      288.72     15.50 o 
   2   7   1      514.22      483.44     31.27 o 
   3   7   1     1295.62     1302.56     56.34 o 
   4   7   1      342.27      374.90     26.73 o 
   5   7   1      350.55      328.94     26.14 o 
   6   7   1      843.77      908.47     49.23 o 
   7   7   1       54.93       33.26     30.90 o 
   8   7   1      168.82      261.55     39.83 o 
  -7   8   1       12.95       17.75     39.87 o 
  -6   8   1      592.79      610.28     38.57 o 
  -5   8   1      881.80      879.90     55.03 o 
  -4   8   1     1144.84     1170.34     51.67 o 
  -3   8   1      418.20      460.12     36.02 o 
  -2   8   1     1011.52      991.00     47.49 o 
  -1   8   1      163.70      163.56     22.20 o 
   0   8   1     1538.35     1681.11     61.01 o 
   1   8   1      303.63      327.48     24.46 o 
   2   8   1      980.39      942.64     46.90 o 
   3   8   1      490.64      509.69     30.57 o 
   4   8   1     1035.56     1127.70     45.92 o 
   5   8   1      769.50      745.63     51.65 o 
   6   8   1      634.73      557.28     38.06 o 
   7   8   1       13.22       22.27     33.51 o 
  -7   9   1       94.64       56.68     50.68 o 
  -6   9   1      180.97      170.08     34.56 o 
  -5   9   1      328.75      365.74     40.79 o 
  -4   9   1      752.33      827.06     51.96 o 
  -3   9   1      438.19      438.82     31.16 o 
  -2   9   1     2107.91     2056.92     83.05 o 
  -1   9   1     1370.16     1390.16     61.66 o 
   0   9   1        3.70        3.67     17.76 o 
   1   9   1     1221.16     1291.39     61.44 o 
   2   9   1     1990.14     1955.41     83.08 o 
   3   9   1      420.03      424.14     30.64 o 
   4   9   1      743.17      682.45     51.16 o 
   5   9   1      342.12      393.91     63.93 o 
   6   9   1      126.90      115.47     32.29 o 
   7   9   1       84.92       25.49     50.40 o 
  -6  10   1      101.91      167.61     38.90 o 
  -5  10   1        1.95       30.44     31.59 o 
  -4  10   1      129.52      127.90     26.47 o 
  -3  10   1      168.94      167.74     28.47 o 
  -2  10   1      416.04      462.24     34.20 o 
  -1  10   1     2468.45     2375.10    133.79 o 
   0  10   1       71.53       97.15     22.13 o 
   1  10   1     2398.97     2331.43     98.26 o 
   2  10   1      318.33      314.77     32.31 o 
   3  10   1      226.14      189.42     27.76 o 
   4  10   1       94.14       92.26     27.92 o 
   5  10   1        0.06      -10.15     34.69 o 
   6  10   1      139.13      191.44     39.26 o 
  -5  11   1      162.98      155.38     40.23 o 
  -4  11   1       20.54        0.25     28.27 o 
  -3  11   1      490.02      471.24     40.62 o 
  -2  11   1       67.68       66.43     28.89 o 
  -1  11   1      141.03      102.56     31.73 o 
   0  11   1      388.63      420.40     31.51 o 
   1  11   1      159.77      135.48     28.61 o 
   2  11   1      116.31      153.84     29.76 o 
   3  11   1      517.87      579.84     92.94 o 
   4  11   1       13.93        2.19     27.98 o 
   5  11   1      181.35      196.45     42.47 o 
  -4  12   1        1.71      -42.48     42.48 o 
  -3  12   1      227.89      288.96     35.68 o 
  -2  12   1       75.37       60.97     31.39 o 
  -1  12   1      148.46      127.98     33.29 o 
   0  12   1      368.97      392.16     38.20 o 
   1  12   1      124.96      175.03     34.13 o 
   2  12   1      106.98      115.96     32.26 o 
   3  12   1      225.87      226.57     34.92 o 
   4  12   1        0.55        2.02     40.06 o 
  -2  13   1      163.73      139.09     36.35 o 
  -1  13   1       79.34       35.06     34.78 o 
   0  13   1        4.02      -23.96     40.83 o 
   1  13   1       73.62      127.10     35.73 o 
   2  13   1      178.23      200.56     36.02 o 
   1   0   2      467.37      514.86     23.42 o 
   2   0   2    11332.70    11434.70    360.36 o 
   3   0   2     9324.49     8702.34    319.11 o 
   4   0   2     1504.72     1645.87     64.38 o 
   5   0   2      138.89      149.27     12.44 o 
   6   0   2     1105.16     1133.96     64.10 o 
   7   0   2        7.82        1.13     25.19 o 
   8   0   2        2.50       27.77     29.57 o 
   9   0   2      382.56      480.03     48.59 o 
  -9   1   2       12.24       19.72     45.54 o 
  -8   1   2      286.93      269.57     35.73 o 
  -7   1   2      503.77      447.41     38.56 o 
  -6   1   2       61.15       41.63     20.07 o 
  -5   1   2     5566.21     5405.31    170.69 o 
  -4   1   2     7188.42     7081.40    221.59 o 
  -3   1   2     5014.49     5133.96    159.11 o 
  -2   1   2     7959.49     8239.95    274.26 o 
  -1   1   2     1624.14     1594.28    113.22 o 
   0   1   2      906.15      870.16     39.27 o 
   1   1   2     1933.86     1869.95     79.98 o 
   2   1   2     8896.39     9199.89    274.78 o 
   3   1   2     4569.96     4833.26    184.91 o 
   4   1   2     6984.04     6851.05    257.52 o 
   5   1   2     5230.34     5238.41    198.62 o 
   6   1   2       38.22       33.60     19.13 o 
   7   1   2      441.16      427.21     28.32 o 
   8   1   2      241.48      247.96     26.60 o 
   9   1   2        8.07      -14.56     33.21 o 
  -9   2   2       11.31       22.04     24.75 o 
  -8   2   2      118.18      132.44     24.48 o 
  -7   2   2      529.73      554.47     34.42 o 
  -6   2   2      204.54      220.67     50.93 o 
  -5   2   2     2675.05     2726.39     85.50 o 
  -4   2   2     9410.23     9385.32    296.11 o 
  -3   2   2     6280.36     6335.82    204.81 o 
  -2   2   2     2953.42     3056.22     86.46 o 
  -1   2   2    14558.90    14969.16    525.97 o 
   0   2   2      306.98      208.57     25.07 o 
   1   2   2    13945.46    14445.35    920.75 o 
   2   2   2     2934.56     3044.73     86.44 o 
   3   2   2     6340.70     6560.83    181.57 o 
   4   2   2     9398.23     9330.70    294.19 o 
   5   2   2     2411.29     2461.30     85.09 o 
   6   2   2      230.29      238.01     26.05 o 
   7   2   2      605.86      622.99     34.82 o 
   8   2   2      154.95      182.14     25.03 o 
   9   2   2       32.11       36.69     33.07 o 
  -9   3   2       63.65       71.36     26.45 o 
  -8   3   2        0.05      -21.26     21.26 o 
  -7   3   2      509.61      499.69     31.70 o 
  -6   3   2     1127.05     1106.91     41.19 o 
  -5   3   2     2043.25     2018.41     60.01 o 
  -4   3   2      567.72      603.82     21.40 o 
  -3   3   2     3942.79     4053.68    109.98 o 
  -2   3   2    10795.28    10834.11    370.80 o 
  -1   3   2     4587.89     5076.53    165.62 o 
   0   3   2     4677.42     4895.38    151.36 o 
   1   3   2     3843.16     4338.41    128.45 o 
   2   3   2     9981.25    10031.81    288.88 o 
   3   3   2     3498.57     3673.78    109.77 o 
   4   3   2      546.36      558.55     20.99 o 
   5   3   2     1986.69     1971.75     67.49 o 
   6   3   2     1055.64     1009.07     47.99 o 
   7   3   2      457.12      443.86     29.90 o 
   8   3   2        4.10       18.40     21.75 o 
   9   3   2       60.12       59.84     26.07 o 
  -9   4   2       25.02       -1.19     25.36 o 
  -8   4   2      135.17      169.27     26.62 o 
  -7   4   2      407.95      386.38     28.83 o 
  -6   4   2      830.40      889.34     42.78 o 
  -5   4   2      965.58      962.16     31.98 o 
  -4   4   2     6256.42     6261.08    172.44 o 
  -3   4   2     6313.04     6612.91    193.00 o 
  -2   4   2     3705.57     3737.21    121.45 o 
  -1   4   2     3374.92     3362.07    134.75 o 
   0   4   2    28109.72    29270.17    894.08 o 
   1   4   2     3807.61     3935.05    105.03 o 
   2   4   2     3937.36     3942.70    121.35 o 
   3   4   2     6769.33     7083.04    193.22 o 
   4   4   2     5756.05     5897.96    172.25 o 
   5   4   2      902.14      879.00     35.79 o 
   6   4   2      732.93      770.20     40.85 o 
   7   4   2      405.88      396.66     28.27 o 
   8   4   2       98.39      126.41     29.94 o 
   9   4   2       28.89        5.44     27.24 o 
  -9   5   2       37.66       32.02     26.36 o 
  -8   5   2      756.47      776.71     45.17 o 
  -7   5   2      707.72      625.67     38.65 o 
  -6   5   2      894.24      859.31     40.86 o 
  -5   5   2      328.87      303.20     18.48 o 
  -4   5   2     4627.32     4614.98    129.78 o 
  -3   5   2     2464.43     2598.66     85.08 o 
  -2   5   2     3557.25     3672.95    124.50 o 
  -1   5   2     2953.99     3152.87    257.21 o 
   0   5   2      966.04     1118.16     39.88 o 
   1   5   2     4011.88     4226.16    114.72 o 
   2   5   2     3975.32     4102.46    112.04 o 
   3   5   2     2547.11     2633.41     76.73 o 
   4   5   2     4336.71     4433.16    129.72 o 
   5   5   2      300.51      290.32     18.83 o 
   6   5   2     1194.21     1193.54     41.74 o 
   7   5   2      851.92      770.74     40.91 o 
   8   5   2      771.89      809.12     45.31 o 
   9   5   2       46.28       35.76     27.56 o 
  -8   6   2       15.63       26.90     31.58 o 
  -7   6   2       58.94       46.95     27.93 o 
  -6   6   2      608.49      632.79     30.22 o 
  -5   6   2     1304.25     1297.38     50.53 o 
  -4   6   2      779.36      706.65     27.95 o 
  -3   6   2     2652.09     2575.39     79.53 o 
  -2   6   2     5600.43     5553.64    171.34 o 
  -1   6   2     1991.80     1928.23     81.73 o 
   0   6   2      985.93     1043.32     39.42 o 
   1   6   2     2209.48     2275.33     64.12 o 
   2   6   2     5370.02     5292.33    153.70 o 
   3   6   2     2351.70     2260.35     71.21 o 
   4   6   2      858.51      823.80     28.70 o 
   5   6   2     1463.60     1461.56     50.96 o 
   6   6   2      586.80      574.51     33.23 o 
   7   6   2       80.23      106.11     22.71 o 
   8   6   2       20.50        4.57     24.67 o 
  -8   7   2       27.60       12.23     44.26 o 
  -7   7   2      118.80      160.70     32.46 o 
  -6   7   2      193.34      200.74     24.17 o 
  -5   7   2     1908.93     1961.39     79.31 o 
  -4   7   2      859.88      834.61     34.02 o 
  -3   7   2     1181.41     1148.79     41.39 o 
  -2   7   2      594.21      580.01     26.22 o 
  -1   7   2      441.59      470.12     30.94 o 
   0   7   2     6070.40     6054.20    190.49 o 
   1   7   2      509.61      508.78     21.38 o 
   2   7   2      660.39      585.48     33.99 o 
   3   7   2      979.72      948.45     47.95 o 
   4   7   2      604.40      614.68     37.06 o 
   5   7   2     1816.33     1887.26     79.12 o 
   6   7   2      138.77      126.12     24.66 o 
   7   7   2       89.81      115.88     33.28 o 
   8   7   2       27.73       -3.63     33.07 o 
  -7   8   2      322.99      339.12     40.19 o 
  -6   8   2       40.14       45.55     24.30 o 
  -5   8   2        5.62      -11.06     19.19 o 
  -4   8   2     1091.82     1137.03     51.39 o 
  -3   8   2      899.24      929.84     42.35 o 
  -2   8   2      434.34      507.73     30.98 o 
  -1   8   2      739.93      758.54     43.91 o 
   0   8   2     3423.99     3379.19    110.81 o 
   1   8   2     1046.06     1036.18     40.48 o 
   2   8   2      496.05      556.36     32.82 o 
   3   8   2      669.22      705.74     34.61 o 
   4   8   2      946.14     1014.25     43.58 o 
   5   8   2       15.76       14.77     20.82 o 
   6   8   2       38.32       23.46     24.68 o 
   7   8   2      334.88      389.18     42.27 o 
  -7   9   2      116.75      153.62     48.76 o 
  -6   9   2      245.13      290.28     40.73 o 
  -5   9   2      382.50      412.37     39.01 o 
  -4   9   2      252.42      246.82     34.62 o 
  -3   9   2     1331.03     1254.06     58.25 o 
  -2   9   2      660.64      625.46     35.99 o 
  -1   9   2      956.90      992.81     51.38 o 
   0   9   2      235.57      223.10     22.81 o 
   1   9   2     1060.50     1050.10     43.86 o 
   2   9   2      593.62      582.51     38.72 o 
   3   9   2     1252.97     1238.36     58.40 o 
   4   9   2      271.56      210.60     24.84 o 
   5   9   2      315.28      369.93     41.44 o 
   6   9   2      250.42      275.11     38.63 o 
   7   9   2      135.44      106.75     38.18 o 
  -6  10   2       41.16       53.71     35.07 o 
  -5  10   2      178.31      123.82     35.63 o 
  -4  10   2      912.67      927.47     48.70 o 
  -3  10   2        0.35        8.13     24.63 o 
  -2  10   2      993.92      927.46     48.92 o 
  -1  10   2     2290.91     2240.36     94.52 o 
   0  10   2      195.41      149.84     23.15 o 
   1  10   2     2385.21     2402.12     96.10 o 
   2  10   2      908.31      911.89     50.19 o 
   3  10   2       13.84       31.26     24.34 o 
   4  10   2      931.27      853.88    100.92 o 
   5  10   2      107.69      146.85     38.58 o 
   6  10   2       32.26       30.35     49.51 o 
  -5  11   2      220.08      208.57     52.58 o 
  -4  11   2      203.70      184.67     31.06 o 
  -3  11   2        5.01       23.40     27.44 o 
  -2  11   2       78.15       91.43     28.65 o 
  -1  11   2      148.11      154.80     33.61 o 
   0  11   2     1328.98     1323.77     65.80 o 
   1  11   2      206.54      205.97     30.54 o 
   2  11   2       31.40       44.19     29.19 o 
   3  11   2        4.23      -30.92     30.92 o 
   4  11   2      184.33      154.04     41.99 o 
   5  11   2      222.98      191.65     44.37 o 
  -4  12   2      108.18       49.95     32.23 o 
  -3  12   2       80.93       92.30     33.74 o 
  -2  12   2        3.79      -11.17     29.77 o 
  -1  12   2      391.62      415.02     37.99 o 
   0  12   2        0.22      -13.47     28.47 o 
   1  12   2      374.87      399.61     37.55 o 
   2  12   2       34.85       69.37     32.90 o 
   3  12   2       65.58       92.30     40.04 o 
   4  12   2      137.41       79.85     41.97 o 
  -2  13   2       29.85      -33.40     33.40 o 
  -1  13   2       61.82       75.00     34.58 o 
   0  13   2      394.66      416.94     53.85 o 
   1  13   2       41.99       28.79     31.93 o 
   2  13   2       22.85       -0.02     33.18 o 
   1   0   3     1886.88     2011.93     89.75 o 
   2   0   3     1930.67     2021.76     65.04 o 
   3   0   3     3012.61     3200.22    119.42 o 
   4   0   3     8121.55     7870.29    289.97 o 
   5   0   3     1111.73     1030.19     36.87 o 
   6   0   3        8.63       -7.54     19.19 o 
   7   0   3      107.28      150.82     28.36 o 
   8   0   3       99.23      138.92     32.52 o 
   9   0   3       14.46       11.22     33.88 o 
  -9   1   3      184.58      249.99     83.52 o 
  -8   1   3      361.43      359.55     39.82 o 
  -7   1   3      929.03      903.98     62.16 o 
  -6   1   3     1838.70     1884.82     90.83 o 
  -5   1   3      118.98      120.49     11.41 o 
  -4   1   3     3053.16     3090.29     99.32 o 
  -3   1   3      764.75      718.68     25.46 o 
  -2   1   3    14688.63    14868.40    478.76 o 
  -1   1   3    27357.08    28089.07   1304.58 o 
   0   1   3      662.51      792.85     36.19 o 
   1   1   3    30549.90    31521.76   1305.16 o 
   2   1   3    15047.79    15594.75    479.07 o 
   3   1   3      824.07      726.43     47.02 o 
   4   1   3     3021.23     3037.83    115.52 o 
   5   1   3      109.51      109.78     11.20 o 
   6   1   3     1674.40     1591.23     88.63 o 
   7   1   3     1197.69     1138.33     62.96 o 
   8   1   3      290.96      255.89     37.48 o 
   9   1   3      227.23      251.24     39.80 o 
  -9   2   3       96.30       86.91     25.83 o 
  -8   2   3      857.02      799.14     53.03 o 
  -7   2   3     1228.92     1232.72     74.45 o 
  -6   2   3      554.05      495.57     29.09 o 
  -5   2   3     4203.62     4075.19    134.25 o 
  -4   2   3      234.54      212.24     11.22 o 
  -3   2   3     9458.18     9572.05    305.15 o 
  -2   2   3     4155.39     4430.62    121.30 o 
  -1   2   3     3566.91     3921.82    133.04 o 
   0   2   3    13128.86    14145.92    621.23 o 
   1   2   3     3228.69     3493.31    134.38 o 
   2   2   3     3801.26     4172.25    121.19 o 
   3   2   3     9523.47     9735.68    270.43 o 
   4   2   3      175.94      151.69     11.64 o 
   5   2   3     4411.93     4254.71    133.75 o 
   6   2   3      601.87      594.60     31.77 o 
   7   2   3     1319.33     1308.71     57.22 o 
   8   2   3      880.31      842.33     44.31 o 
   9   2   3       92.94      111.91     45.12 o 
  -9   3   3       98.35       78.76     26.76 o 
  -8   3   3      158.99      160.58     25.09 o 
  -7   3   3      328.22      329.51     27.50 o 
  -6   3   3     1009.78     1002.21     38.65 o 
  -5   3   3       57.45       64.25     10.07 o 
  -4   3   3     3415.25     3382.35     93.28 o 
  -3   3   3     6389.20     6661.84    185.78 o 
  -2   3   3     2296.75     2270.89    122.71 o 
  -1   3   3    16771.74    17911.05    625.91 o 
   0   3   3      674.50      712.11     25.09 o 
   1   3   3    16434.43    17457.83    539.46 o 
   2   3   3     1844.43     1802.65     54.42 o 
   3   3   3     6351.34     6527.30    185.67 o 
   4   3   3     3074.79     3086.51     92.93 o 
   5   3   3       64.89       65.41     11.49 o 
   6   3   3      918.47      933.56     44.60 o 
   7   3   3      341.85      307.15     25.42 o 
   8   3   3      194.25      217.02     26.26 o 
   9   3   3       67.24       56.28     35.05 o 
  -9   4   3       17.33       13.00     25.08 o 
  -8   4   3       48.95       22.62     22.43 o 
  -7   4   3      169.72      109.93     21.75 o 
  -6   4   3      182.69      174.81     17.30 o 
  -5   4   3      709.94      655.49     25.62 o 
  -4   4   3     2106.83     2144.25     64.16 o 
  -3   4   3     2357.92     2382.92     72.90 o 
  -2   4   3     3494.72     3521.09    104.72 o 
  -1   4   3      521.05      560.90     41.45 o 
   0   4   3    37779.88    38122.65   1163.42 o 
   1   4   3      571.62      604.47     20.53 o 
   2   4   3     3093.36     3054.04    104.28 o 
   3   4   3     2544.94     2643.98     73.41 o 
   4   4   3     2191.79     2189.57     64.26 o 
   5   4   3      721.25      714.57     30.24 o 
   6   4   3      304.47      270.26     22.05 o 
   7   4   3      216.16      194.39     23.14 o 
   8   4   3       10.83       32.47     22.78 o 
   9   4   3       20.27       19.47     26.93 o 
  -9   5   3       78.70       99.19     28.97 o 
  -8   5   3      235.51      259.66     28.66 o 
  -7   5   3      537.13      520.47     34.62 o 
  -6   5   3      262.92      266.34     20.50 o 
  -5   5   3       41.04       30.16     11.53 o 
  -4   5   3      938.49      955.06     32.17 o 
  -3   5   3      696.05      761.99     33.42 o 
  -2   5   3    15682.66    16576.00    537.47 o 
  -1   5   3     4184.71     4284.31    167.70 o 
   0   5   3     6520.80     6703.71    208.15 o 
   1   5   3     4817.02     4844.93    130.77 o 
   2   5   3    16873.15    18020.43    541.43 o 
   3   5   3      638.38      744.82     26.48 o 
   5   5   3       53.30       63.64     13.56 o 
   6   5   3      366.61      421.50     27.74 o 
   7   5   3      600.98      592.80     34.75 o 
   8   5   3      176.72      200.85     27.73 o 
   9   5   3       82.55       59.11     32.47 o 
  -8   6   3      218.80      198.06     35.57 o 
  -7   6   3      236.12      239.96     32.24 o 
  -6   6   3      605.50      592.35     29.75 o 
  -5   6   3     1014.73     1028.67     38.25 o 
  -4   6   3     1773.72     1719.92     59.75 o 
  -3   6   3     2237.53     2187.56     67.19 o 
  -2   6   3     5665.34     5729.58    186.85 o 
  -1   6   3     2743.43     2811.63    114.25 o 
   0   6   3      601.46      586.95     28.86 o 
   1   6   3     3057.22     3236.06     89.23 o 
   2   6   3     6074.30     6068.33    168.14 o 
   3   6   3     2374.81     2358.24     75.43 o 
   4   6   3     1753.97     1759.81     54.28 o 
   5   6   3      800.35      801.36     37.14 o 
   6   6   3      560.27      583.30     29.36 o 
   7   6   3      173.17      191.86     25.93 o 
   8   6   3      248.38      228.61     29.36 o 
  -8   7   3        2.85       36.35     33.26 o 
  -7   7   3      374.84      413.18     44.65 o 
  -6   7   3       25.07        3.23     21.21 o 
  -5   7   3        1.78       22.62     18.79 o 
  -4   7   3      872.73      789.23     34.48 o 
  -3   7   3     2398.14     2454.00     80.77 o 
  -2   7   3      796.43      853.25     33.58 o 
  -1   7   3     8258.34     7843.26    276.43 o 
   0   7   3     3695.65     3652.15    105.01 o 
   1   7   3     7822.08     7515.08    214.41 o 
   2   7   3      732.56      797.81     33.98 o 
   3   7   3     2187.36     2327.36    103.16 o 
   4   7   3      836.10      748.85     39.25 o 
   5   7   3        0.89      -14.30     19.78 o 
   6   7   3       50.72       43.95     23.15 o 
   7   7   3      266.07      252.84     36.15 o 
   8   7   3        7.83      -21.90     32.88 o 
  -7   8   3       92.36      147.41     35.94 o 
  -6   8   3       51.84       72.93     24.32 o 
  -5   8   3      374.62      391.40     39.05 o 
  -4   8   3        2.61       11.46     10.19 o 
  -3   8   3     1790.50     1668.89     72.35 o 
  -2   8   3      177.36      152.90     20.07 o 
  -1   8   3      408.51      431.03     27.46 o 
   0   8   3     2585.82     2516.77     85.02 o 
   1   8   3      374.87      369.17     27.05 o 
   2   8   3      176.09      151.21     22.50 o 
   3   8   3     1821.25     1846.56     64.10 o 
   4   8   3        5.00       -6.07     16.47 o 
   5   8   3      427.94      481.29     31.97 o 
   6   8   3       47.72       20.22     23.61 o 
   7   8   3       93.00      118.78     35.86 o 
  -7   9   3      102.37      175.83     54.25 o 
  -6   9   3      358.08      390.03     43.16 o 
  -5   9   3      119.47       97.63     31.27 o 
  -4   9   3      305.87      354.68     29.06 o 
  -3   9   3      321.12      331.69     29.83 o 
  -2   9   3      878.53      829.46     44.98 o 
  -1   9   3      275.44      282.49     27.04 o 
   0   9   3     2237.99     2232.32     78.54 o 
   1   9   3      249.25      264.77     28.99 o 
   2   9   3      972.99      965.45     48.16 o 
   3   9   3      467.69      508.34     32.58 o 
   4   9   3      346.08      394.71     31.25 o 
   5   9   3       91.44       86.14     30.59 o 
   6   9   3      418.23      482.61     44.50 o 
   7   9   3       98.60      114.02     36.79 o 
  -6  10   3      256.16      243.53     41.09 o 
  -5  10   3      204.60      173.20     35.08 o 
  -4  10   3      963.66     1011.69     53.49 o 
  -3  10   3      583.16      522.26     37.09 o 
  -2  10   3      260.84      284.82     32.54 o 
  -1  10   3      351.50      344.31     32.15 o 
   0  10   3     1070.02     1034.37     55.50 o 
   1  10   3      380.82      381.65     33.48 o 
   2  10   3      189.14      206.15     29.98 o 
   3  10   3      585.55      552.15     37.53 o 
   4  10   3     1065.90      999.80     65.36 o 
   5  10   3      200.45      134.27     39.23 o 
   6  10   3      252.22      242.51     43.92 o 
  -5  11   3      106.83       26.00     39.16 o 
  -4  11   3      289.01      233.46     31.90 o 
  -3  11   3       89.12       87.39     28.95 o 
  -2  11   3     1632.05     1580.99     74.85 o 
  -1  11   3       26.61       24.06     26.33 o 
   0  11   3      122.61       91.02     28.08 o 
   1  11   3       51.44       32.75     43.56 o 
   2  11   3     1674.44     1700.31     76.26 o 
   3  11   3      103.56       98.68     31.20 o 
   4  11   3      209.18      199.91     41.99 o 
   5  11   3      111.58      153.69     41.32 o 
  -4  12   3       65.66      100.80     40.35 o 
  -3  12   3       23.42        2.32     31.05 o 
  -2  12   3      288.08      297.91     37.24 o 
  -1  12   3       68.94       52.56     30.03 o 
   0  12   3        7.54       22.78     30.22 o 
   1  12   3       80.45       94.58     30.04 o 
   2  12   3      313.90      293.31     35.67 o 
   3  12   3       42.20       48.65     30.29 o 
   4  12   3       38.60       70.53     42.95 o 
  -2  13   3       36.75       -5.32     35.29 o 
  -1  13   3      245.40      228.50     38.50 o 
   0  13   3       80.97       49.11     32.61 o 
   1  13   3      285.14      366.47     57.47 o 
   2  13   3       27.42       22.23     33.58 o 
   0   0   4    25924.28    27914.56   1730.92 o 
   1   0   4     2081.68     2364.50     87.06 o 
   2   0   4       40.62       42.04      7.89 o 
   3   0   4      864.19      947.09     32.38 o 
   4   0   4      198.49      214.37     14.28 o 
   5   0   4     1199.59     1142.08     40.61 o 
   6   0   4      403.21      396.58     43.72 o 
   7   0   4     3598.18     3480.55    168.95 o 
   8   0   4       40.69        9.86     28.63 o 
   9   0   4      246.75      262.18     76.31 o 
  -9   1   4      106.17      135.89     38.04 o 
  -8   1   4      363.60      354.42     39.43 o 
  -7   1   4     1308.16     1237.43     74.20 o 
  -6   1   4      188.79      168.00     25.53 o 
  -5   1   4     1879.32     1810.91     62.16 o 
  -4   1   4     1691.64     1836.37     56.62 o 
  -3   1   4      817.81      847.57     25.94 o 
  -2   1   4     4607.66     4688.23    192.25 o 
  -1   1   4    13527.40    13955.50    557.03 o 
   0   1   4     3160.71     3375.04    149.42 o 
   1   1   4    11669.17    12073.41    399.39 o 
   2   1   4     5480.64     5638.13    165.69 o 
   3   1   4      548.28      588.47     25.04 o 
   4   1   4     1296.95     1544.78     56.10 o 
   5   1   4     1860.74     1882.84     62.02 o 
   6   1   4      202.59      215.24     19.49 o 
   7   1   4     1309.92     1291.83     57.01 o 
   8   1   4      283.90      272.60     37.31 o 
   9   1   4       96.31      103.10     35.83 o 
  -9   2   4       49.57       56.57     26.60 o 
  -8   2   4      124.22      139.68     32.47 o 
  -7   2   4      269.01      245.05     32.38 o 
  -6   2   4     2533.97     2603.37    100.37 o 
  -5   2   4      414.27      402.11     19.27 o 
  -4   2   4      667.18      658.65     25.17 o 
  -3   2   4        8.04        9.87      6.20 o 
  -2   2   4    14213.72    14070.12    527.23 o 
  -1   2   4     9537.73     9655.82    318.33 o 
   0   2   4      139.54      113.37      8.83 o 
   1   2   4     8136.06     8423.28    280.27 o 
   2   2   4    14688.82    14646.69    402.77 o 
   3   2   4       32.46       63.57     13.18 o 
   4   2   4      604.57      606.99     30.13 o 
   5   2   4      410.21      393.12     23.24 o 
   6   2   4     2491.46     2486.66    125.92 o 
   7   2   4      202.56      203.73     29.28 o 
   8   2   4      140.12      159.24     64.14 o 
   9   2   4       60.68      136.85     36.59 o 
  -9   3   4        2.07       -8.21     26.27 o 
  -8   3   4     1084.11     1128.59     57.50 o 
  -7   3   4      480.54      435.75     41.11 o 
  -6   3   4       27.71       13.37     12.65 o 
  -5   3   4        4.64        3.00      9.09 o 
  -4   3   4       98.43      101.00      9.18 o 
  -3   3   4     3989.94     4257.97    117.50 o 
  -2   3   4     1079.66     1109.67     41.33 o 
  -1   3   4     1991.75     2032.50     79.31 o 
   0   3   4    14119.41    13228.35    470.10 o 
   1   3   4     2226.27     2257.18     61.91 o 
   2   3   4      947.82     1004.93     31.90 o 
   3   3   4     3781.09     4001.54    117.30 o 
   4   3   4      109.32      112.19      8.39 o 
   5   3   4        0.37       11.14     10.84 o 
   6   3   4       43.06       32.76     19.77 o 
   7   3   4      589.57      521.52     30.98 o 
   8   3   4     1211.19     1180.93     73.79 o 
   9   3   4        0.02       15.22     40.58 o 
  -9   4   4       16.25       -3.15     27.23 o 
  -8   4   4      245.97      255.31     28.36 o 
  -7   4   4      240.51      283.98     25.60 o 
  -6   4   4     1520.37     1528.73     56.49 o 
  -5   4   4      915.14      902.20     32.38 o 
  -4   4   4       86.61      137.91     10.44 o 
  -3   4   4     7131.80     7269.14    203.45 o 
  -2   4   4     4807.42     4948.52    141.00 o 
  -1   4   4     9618.56    10077.86    296.87 o 
   0   4   4      747.35      683.96     25.55 o 
   1   4   4     8523.33     9076.46    264.22 o 
   2   4   4     4937.50     5028.68    141.38 o 
   3   4   4     6995.53     7167.43    203.50 o 
   4   4   4       29.50       42.89      9.01 o 
   5   4   4      982.55     1025.50     37.71 o 
   6   4   4     1681.62     1643.68     65.88 o 
   7   4   4      167.39      163.04     22.81 o 
   8   4   4      234.16      253.19     27.77 o 
   9   4   4       14.22      -22.91     33.58 o 
  -9   5   4       34.66       11.98     27.29 o 
  -8   5   4      187.37      228.09     29.26 o 
  -7   5   4      140.08      138.84     21.88 o 
  -6   5   4       12.84       22.68     15.14 o 
  -5   5   4      211.15      192.72     15.12 o 
  -4   5   4      829.88      884.03     30.57 o 
  -3   5   4       20.83       14.04      5.44 o 
  -2   5   4     3732.86     3749.50    115.10 o 
  -1   5   4    14512.68    15148.83    458.83 o 
   0   5   4    11290.99    11937.64    367.18 o 
   1   5   4    14175.84    14443.84    408.37 o 
   2   5   4     3606.26     3475.76    115.88 o 
   3   5   4        4.20       10.60      8.43 o 
   4   5   4      830.53      883.60     30.65 o 
   5   5   4      162.01      161.24     16.28 o 
   6   5   4       13.34      -17.48     17.48 o 
   7   5   4       56.54       25.17     21.51 o 
   8   5   4      224.93      250.73     29.03 o 
   9   5   4       57.79       59.46     28.77 o 
  -8   6   4      159.94      127.33     35.50 o 
  -7   6   4       24.62       34.75     45.87 o 
  -6   6   4       46.61       36.52     19.78 o 
  -5   6   4      320.54      332.16     18.10 o 
  -4   6   4     2759.26     2847.61     90.80 o 
  -3   6   4      434.54      441.31     17.89 o 
  -2   6   4      230.19      218.14     14.23 o 
  -1   6   4     3062.68     2976.69    108.91 o 
   0   6   4       46.42       63.86     10.17 o 
   1   6   4     2982.80     2875.03     84.67 o 
   2   6   4      211.24      181.62     14.65 o 
   3   6   4      379.61      395.93     20.56 o 
   4   6   4     2641.30     2681.77     81.62 o 
   5   6   4      235.90      259.54     20.32 o 
   6   6   4       45.96       11.75     16.78 o 
   7   6   4       54.17      107.35     39.34 o 
   8   6   4      212.30      158.39     27.83 o 
  -8   7   4      158.85      159.34     36.38 o 
  -7   7   4      439.86      595.28     46.84 o 
  -6   7   4      335.26      346.43     46.94 o 
  -5   7   4      250.31      295.25     25.30 o 
  -4   7   4      374.85      317.26     33.09 o 
  -3   7   4      942.88      918.25     36.12 o 
  -2   7   4     3029.69     3033.94    101.60 o 
  -1   7   4      863.85      875.27     42.52 o 
   0   7   4       27.83       45.45     10.45 o 
   1   7   4      950.17      916.83     32.53 o 
   2   7   4     3249.06     3193.61    102.69 o 
   3   7   4      854.31      853.49     43.56 o 
   4   7   4      399.69      409.99     22.47 o 
   5   7   4      288.41      332.01     27.72 o 
   6   7   4      424.80      412.05     30.68 o 
   7   7   4      505.76      561.26     47.52 o 
   8   7   4      149.69      171.08     36.96 o 
  -7   8   4       41.01       82.97     32.12 o 
  -6   8   4      389.60      427.86     34.42 o 
  -5   8   4        5.39       -2.69     23.06 o 
  -4   8   4      938.24      940.28     60.13 o 
  -3   8   4      437.74      447.40     30.33 o 
  -2   8   4      840.76      860.82     41.67 o 
  -1   8   4     4162.48     4280.90    169.57 o 
   0   8   4     2342.24     2327.42     92.64 o 
   1   8   4     4718.70     4829.57    147.64 o 
   2   8   4      738.35      757.00     41.91 o 
   3   8   4      507.97      577.11     28.44 o 
   4   8   4     1045.14     1045.95     43.13 o 
   5   8   4       13.48        6.49     22.16 o 
   6   8   4      469.67      522.37     36.20 o 
   7   8   4       68.26       78.31     32.66 o 
  -7   9   4        7.29       17.99     44.55 o 
  -6   9   4      171.56      137.24     35.51 o 
  -5   9   4      246.72      212.18     35.98 o 
  -4   9   4      321.91      339.15     35.81 o 
  -3   9   4      586.19      668.45     38.06 o 
  -2   9   4      148.69      158.92     25.01 o 
  -1   9   4      213.62      246.34     26.24 o 
   0   9   4     3901.58     3960.20    150.15 o 
   1   9   4      310.49      288.16     23.91 o 
   2   9   4      203.97      224.50     26.52 o 
   3   9   4      563.31      604.19     37.57 o 
   4   9   4      364.32      346.23     29.25 o 
   5   9   4      214.63      218.91     35.83 o 
   6   9   4      172.22      167.33     30.09 o 
   7   9   4       11.89        1.48     35.18 o 
  -6  10   4       34.74      -10.75     37.20 o 
  -5  10   4      779.07      780.85     56.63 o 
  -4  10   4      156.12      163.29     27.54 o 
  -3  10   4      310.94      334.66     29.67 o 
  -2  10   4      580.28      591.90     38.51 o 
  -1  10   4      681.82      667.41     40.93 o 
   0  10   4      284.57      265.66     28.18 o 
   1  10   4      618.08      644.41     35.07 o 
   2  10   4      603.54      653.01     39.56 o 
   3  10   4      185.95      153.96     29.00 o 
   4  10   4      153.83      151.65     37.14 o 
   5  10   4      783.59      782.75     58.48 o 
   6  10   4       17.69        8.60     69.53 o 
  -5  11   4       99.54       51.57     35.57 o 
  -4  11   4      137.40      111.52     33.39 o 
  -3  11   4      882.90      910.20     50.82 o 
  -2  11   4      529.96      537.00     39.11 o 
  -1  11   4      336.96      317.60     33.71 o 
   0  11   4      446.91      427.14     37.45 o 
   1  11   4      387.38      363.75     33.61 o 
   2  11   4      545.58      560.36     72.48 o 
   3  11   4      948.06      960.26     52.94 o 
   4  11   4      139.46      178.40     39.22 o 
   5  11   4      101.67       57.13     42.25 o 
  -4  12   4      382.27      406.14     40.01 o 
  -3  12   4      131.10       96.90     31.51 o 
  -2  12   4        5.16      -30.56     30.56 o 
  -1  12   4      302.17      307.01     36.53 o 
   0  12   4      352.06      369.77     37.59 o 
   1  12   4      340.41      390.45     38.25 o 
   2  12   4        7.20        0.46     32.43 o 
   3  12   4      166.08       51.44     34.30 o 
   4  12   4      398.19      365.61     54.04 o 
  -1  13   4       26.83      -33.21     33.21 o 
   0  13   4       67.02       69.82     32.81 o 
   1  13   4       16.74      -34.01     38.08 o 
   1   0   5     3863.50     4230.90    153.94 o 
   2   0   5     5261.04     5531.61    175.25 o 
   3   0   5        9.17       17.19      4.39 o 
   4   0   5     9648.78     9657.78    303.24 o 
   5   0   5      409.23      459.44     20.56 o 
   6   0   5      349.10      323.80     23.25 o 
   7   0   5     1720.42     1715.56     91.90 o 
   8   0   5       10.93       17.37     28.77 o 
   9   0   5       79.00       80.06     36.63 o 
  -9   1   5       54.93       95.92     36.88 o 
  -8   1   5      221.79      288.87     39.81 o 
  -7   1   5       43.03       59.76     26.00 o 
  -6   1   5     1015.91     1019.56     49.69 o 
  -5   1   5      641.70      625.58     24.12 o 
  -4   1   5     1479.99     1673.29     56.03 o 
  -3   1   5     1589.85     1584.21     45.63 o 
  -2   1   5    14595.59    14241.49    508.62 o 
  -1   1   5     8493.01     8272.82    278.99 o 
   0   1   5     1472.93     1515.24     68.32 o 
   1   1   5     6912.84     6841.76    342.93 o 
   2   1   5    13496.48    13659.95    438.05 o 
   3   1   5     1502.32     1510.46     51.02 o 
   4   1   5     1482.44     1666.14     61.48 o 
   5   1   5      473.12      501.48     23.26 o 
   6   1   5     1225.60     1270.13     50.50 o 
   7   1   5       57.39       83.53     19.41 o 
   8   1   5      262.29      330.79     39.65 o 
   9   1   5       42.40       91.86     38.48 o 
  -9   2   5       74.42       66.03     26.77 o 
  -8   2   5       10.57       40.74     29.09 o 
  -7   2   5       74.11       96.22     30.13 o 
  -6   2   5       74.67       92.09     20.09 o 
  -5   2   5     3085.12     3151.23     98.57 o 
  -4   2   5     2966.96     3004.95    100.54 o 
  -3   2   5     5786.59     5850.59    184.86 o 
  -2   2   5     1217.16     1219.57     43.25 o 
  -1   2   5     3300.54     3396.65    108.23 o 
   0   2   5    13764.28    14040.07    615.98 o 
   1   2   5     2478.55     2611.95    109.13 o 
   2   2   5     1325.56     1375.53     43.55 o 
   3   2   5     5713.85     5772.59    184.72 o 
   4   2   5     3244.73     3199.05    100.13 o 
   5   2   5     2806.68     2842.23     97.76 o 
   6   2   5       68.19       88.27     18.11 o 
   7   2   5       59.66       84.92     19.68 o 
   8   2   5       38.16       34.88     29.21 o 
   9   2   5       63.74       70.77     36.62 o 
  -9   3   5       51.39        9.83     26.82 o 
  -8   3   5      249.42      254.05     27.94 o 
  -7   3   5      383.43      381.62     32.39 o 
  -6   3   5     1143.29     1126.22     43.03 o 
  -5   3   5     2106.53     2047.47     63.38 o 
  -4   3   5      426.75      442.29     17.83 o 
  -3   3   5     8407.88     8708.92    254.93 o 
  -2   3   5      631.16      641.30     26.37 o 
  -1   3   5     8476.75     8710.76    259.33 o 
   0   3   5    10661.62    11119.64    395.23 o 
   1   3   5     7678.93     8028.64    230.76 o 
   2   3   5      821.19      835.41     24.41 o 
   3   3   5     9005.65     9473.65    255.11 o 
   4   3   5      390.95      415.80     16.68 o 
   5   3   5     2221.63     2214.08     71.81 o 
   6   3   5     1064.07     1099.08     50.05 o 
   7   3   5      411.45      353.50     27.08 o 
   8   3   5      311.68      295.44     39.69 o 
   9   3   5       54.46       39.61     34.18 o 
  -9   4   5      103.83      159.97     30.65 o 
  -8   4   5       61.49       97.21     24.61 o 
  -7   4   5      369.11      330.59     28.37 o 
  -6   4   5      105.83      127.02     16.67 o 
  -5   4   5      550.47      538.03     20.74 o 
  -4   4   5      600.81      572.53     21.00 o 
  -3   4   5     3691.27     3633.78    116.35 o 
  -2   4   5     2206.70     2283.15     60.80 o 
  -1   4   5     2749.68     2725.18     88.42 o 
   0   4   5     1354.85     1227.10     47.61 o 
   1   4   5     2853.69     2829.73     88.11 o 
   2   4   5     1822.73     1868.30     60.65 o 
   3   4   5     3716.82     3612.09    104.03 o 
   4   4   5      485.95      475.81     20.06 o 
   5   4   5      355.28      346.30     21.35 o 
   6   4   5      174.79      172.77     20.07 o 
   7   4   5      469.88      468.76     30.11 o 
   8   4   5       64.83       76.98     24.70 o 
   9   4   5      146.52      173.71     40.33 o 
  -9   5   5       14.74      -13.23     31.25 o 
  -8   5   5       68.84       88.86     25.37 o 
  -7   5   5       25.73       -3.75     20.12 o 
  -6   5   5      194.54      202.27     18.86 o 
  -5   5   5     2210.99     2316.45     67.83 o 
  -4   5   5     1842.12     1900.50     60.78 o 
  -3   5   5     4914.13     5314.50    151.65 o 
  -2   5   5     2535.57     2356.78     77.75 o 
   0   5   5     1798.84     1903.09     72.14 o 
   1   5   5      499.65      583.55     22.04 o 
   2   5   5     2571.47     2437.72     90.74 o 
   3   5   5     4057.58     4348.83    136.11 o 
   4   5   5     2091.21     2143.17     61.25 o 
   5   5   5     2054.62     2127.74     76.37 o 
   6   5   5      123.71      117.82     20.70 o 
   7   5   5       64.63      107.67     22.74 o 
   8   5   5       56.12       48.51     25.11 o 
   9   5   5        9.74      -19.77     42.90 o 
  -8   6   5      441.46      430.81     42.64 o 
  -7   6   5      563.97      600.73     43.85 o 
  -6   6   5      288.26      285.32     30.86 o 
  -5   6   5       68.27      109.07     15.43 o 
  -4   6   5     2888.01     2871.56     99.04 o 
  -3   6   5       26.73       29.26      9.58 o 
  -2   6   5     2358.74     2512.20     80.93 o 
  -1   6   5     3552.71     3520.99    118.17 o 
   0   6   5       24.22       60.24     13.39 o 
   1   6   5     3927.90     3848.17    106.17 o 
   2   6   5     2246.72     2408.47     81.74 o 
   3   6   5       49.12       46.55     10.27 o 
   4   6   5     3236.10     3162.95     89.50 o 
   5   6   5       56.88       66.00     15.46 o 
   6   6   5      341.00      333.18     23.12 o 
   7   6   5      508.32      519.06     34.69 o 
   8   6   5      491.02      501.95     37.37 o 
  -8   7   5       33.12       56.53     33.09 o 
  -7   7   5      193.42      231.46     33.54 o 
  -6   7   5      655.50      674.95     37.25 o 
  -5   7   5       16.73        0.59     15.74 o 
  -4   7   5      515.18      544.25     29.75 o 
  -3   7   5       32.52       20.64     13.21 o 
  -2   7   5     3133.01     3177.75    109.73 o 
  -1   7   5     6554.14     6656.69    229.68 o 
   0   7   5     1530.09     1438.12     50.76 o 
   1   7   5     6100.52     6106.48    178.25 o 
   2   7   5     3530.62     3616.57    111.34 o 
   3   7   5       45.28       15.51      9.56 o 
   4   7   5      469.79      459.99     25.25 o 
   5   7   5       26.04       14.49     19.81 o 
   6   7   5      659.58      570.17     37.25 o 
   7   7   5      146.42      116.33     32.66 o 
   8   7   5       53.87       -1.34     34.75 o 
  -7   8   5      127.47      171.67     34.65 o 
  -6   8   5      299.01      305.96     30.43 o 
  -5   8   5       28.58       29.28     21.00 o 
  -4   8   5      927.70      908.56     42.81 o 
  -3   8   5     1727.31     1760.17     82.94 o 
  -2   8   5      684.18      720.37     36.73 o 
  -1   8   5        7.40        7.76     17.28 o 
   0   8   5       29.05       64.52     21.56 o 
   1   8   5        9.99       52.18     17.15 o 
   2   8   5      646.02      603.83     30.47 o 
   3   8   5     1773.02     1796.12     64.27 o 
   4   8   5      773.18      735.13     45.21 o 
   5   8   5       79.08       85.39     24.16 o 
   6   8   5      370.34      396.87     34.12 o 
   7   8   5       94.31      120.64     34.22 o 
  -7   9   5       19.42      -11.60     49.44 o 
  -6   9   5      163.66      157.66     48.94 o 
  -5   9   5      278.33      277.53     55.57 o 
  -4   9   5      234.82      241.02     27.89 o 
  -3   9   5      335.70      370.89     28.73 o 
  -2   9   5      255.19      283.65     26.63 o 
  -1   9   5      299.82      328.94     29.63 o 
   0   9   5     1723.98     1612.72     69.22 o 
   1   9   5      383.96      431.00     26.55 o 
   2   9   5      237.31      251.19     27.20 o 
   3   9   5      207.01      233.84     28.59 o 
   4   9   5      247.43      238.52     27.95 o 
   5   9   5      317.29      398.69     46.19 o 
   6   9   5      135.35      174.96     30.47 o 
   7   9   5       22.05       49.39     34.36 o 
  -6  10   5      334.30      367.52     46.72 o 
  -5  10   5      265.54      215.31     40.30 o 
  -4  10   5       58.41       63.70     25.24 o 
  -3  10   5      738.29      688.56     41.74 o 
  -2  10   5     1987.66     2023.42     80.41 o 
  -1  10   5      434.42      434.56     34.51 o 
   0  10   5      602.22      640.76     39.37 o 
   1  10   5      626.92      619.19     32.79 o 
   2  10   5     1881.26     1691.15     80.22 o 
   3  10   5      825.37      725.99     43.29 o 
   4  10   5       42.19       36.58     33.39 o 
   5  10   5      259.75      255.88     41.14 o 
   6  10   5      299.86      318.55     44.54 o 
  -5  11   5      336.78      357.09     44.14 o 
  -4  11   5      160.10      189.57     31.66 o 
  -3  11   5      332.98      265.99     33.89 o 
  -2  11   5      345.51      363.53     33.43 o 
  -1  11   5     1211.00     1133.98     57.17 o 
   0  11   5      719.21      663.81     43.37 o 
   1  11   5      974.10      930.51     45.58 o 
   2  11   5      346.66      304.85     33.97 o 
   3  11   5      394.46      390.03     36.38 o 
   4  11   5      168.01      117.63     58.86 o 
   5  11   5      329.66      265.33     52.75 o 
  -4  12   5       72.69      106.37     34.35 o 
  -3  12   5        6.30      -12.24     29.60 o 
  -2  12   5      162.34      177.68     34.29 o 
  -1  12   5       24.82       22.43     29.74 o 
   0  12   5      200.16      176.16     32.38 o 
   1  12   5       60.94       86.60     36.46 o 
   2  12   5      194.73      231.01     33.72 o 
   3  12   5       11.22      -24.48     30.70 o 
   4  12   5       73.15       45.81     43.86 o 
  -1  13   5      213.23      239.15     37.38 o 
   0  13   5       10.97       88.58     33.30 o 
   1  13   5      267.15      233.67     44.27 o 
   0   0   6     2609.93     2423.12    107.90 o 
   1   0   6    14770.30    15328.15    553.98 o 
   2   0   6    11955.68    11708.29    368.88 o 
   3   0   6     4985.79     4943.35    157.44 o 
   4   0   6     1637.16     1864.11     54.83 o 
   5   0   6       19.65        4.44      9.17 o 
   6   0   6     1295.96     1262.98     54.00 o 
   7   0   6      214.60      205.74     31.76 o 
   8   0   6       81.32       99.55     31.41 o 
   9   0   6        8.22      -11.71     33.03 o 
  -9   1   6       24.24       39.20     35.80 o 
  -8   1   6      350.49      385.51     41.37 o 
  -7   1   6      365.76      345.60     36.85 o 
  -6   1   6      101.13       76.41     15.25 o 
  -5   1   6       34.41       32.43     10.20 o 
  -4   1   6    12054.71    12025.47    348.69 o 
  -3   1   6     3536.39     3518.51     93.07 o 
  -2   1   6    16887.73    17167.55    555.77 o 
  -1   1   6    11756.44    12476.25    429.96 o 
   0   1   6      415.20      403.73     21.15 o 
   1   1   6    10129.07    10963.22    528.81 o 
   2   1   6    17277.72    18174.87    555.77 o 
   3   1   6     2803.70     2906.91    103.48 o 
   4   1   6    12751.48    12863.96    388.39 o 
   5   1   6       20.53       25.05      8.88 o 
   6   1   6       63.66       68.21     15.87 o 
   7   1   6      380.45      355.29     36.58 o 
   8   1   6      314.75      321.31     39.05 o 
   9   1   6       35.54       22.27     41.90 o 
  -9   2   6      141.55      122.25     38.22 o 
  -8   2   6      212.82      223.68     35.74 o 
  -7   2   6      362.13      384.30     35.77 o 
  -6   2   6      640.57      603.70     30.75 o 
  -5   2   6     1642.34     1632.44     55.78 o 
  -4   2   6      633.51      581.22     24.62 o 
  -3   2   6     5819.70     5471.33    178.17 o 
  -2   2   6     6810.83     7068.20    223.17 o 
  -1   2   6     2771.13     2687.90    114.46 o 
   0   2   6      366.96      397.33     26.56 o 
   1   2   6     3520.10     2265.82    157.12 o 
   2   2   6     6852.09     7038.90    197.78 o 
   3   2   6     5884.76     5699.40    157.80 o 
   4   2   6      603.00      641.78     25.08 o 
   5   2   6     1570.05     1593.40     55.76 o 
   6   2   6      472.08      480.76     34.92 o 
   7   2   6      368.43      356.45     27.88 o 
   8   2   6      162.09      163.22     35.19 o 
   9   2   6      147.12      144.96     37.40 o 
  -9   3   6      250.04      280.46     42.72 o 
  -8   3   6      166.77      206.25     26.68 o 
  -7   3   6      170.46      148.37     22.69 o 
  -6   3   6      661.57      646.55     36.02 o 
  -5   3   6     1977.67     1924.61     64.43 o 
  -4   3   6      184.72      200.20     13.11 o 
  -3   3   6     3150.14     2884.01     98.19 o 
  -2   3   6      637.11      613.93     20.58 o 
  -1   3   6     4582.15     4345.85    135.05 o 
   0   3   6      158.83      161.73     10.21 o 
   1   3   6     4465.04     4260.83    133.27 o 
   3   3   6     3472.03     3172.28     87.71 o 
   4   3   6      251.10      244.83     23.09 o 
   5   3   6     1935.68     1824.24     75.47 o 
   6   3   6      826.72      854.76     69.85 o 
   7   3   6      122.00      127.07     30.38 o 
   8   3   6      176.35      122.59     33.57 o 
   9   3   6      256.53      312.71     59.29 o 
  -9   4   6       25.49       68.66     28.83 o 
  -8   4   6       98.12       77.25     27.18 o 
  -7   4   6      349.82      382.18     29.95 o 
  -6   4   6       18.16       -0.25     14.95 o 
  -5   4   6     1677.07     1604.96     52.69 o 
  -4   4   6     1325.51     1312.14     45.30 o 
  -3   4   6    13592.75    13604.09    423.89 o 
  -2   4   6     3685.66     3742.58    106.00 o 
  -1   4   6     1683.04     1750.69     55.49 o 
   0   4   6    11062.96    11988.06    426.15 o 
   1   4   6     1556.80     1619.76     55.25 o 
   2   4   6     3660.02     3699.82    106.50 o 
   3   4   6    13338.68    13458.99    378.72 o 
   4   4   6     1607.94     1608.99     45.52 o 
   5   4   6     1911.25     1841.71     60.24 o 
   6   4   6       23.70       26.10     17.24 o 
   7   4   6      407.72      425.67     30.66 o 
   8   4   6      120.94      110.10     33.59 o 
   9   4   6       17.87      -36.11     37.06 o 
  -8   5   6      136.57      173.68     30.03 o 
  -7   5   6      772.39      741.04     39.76 o 
  -6   5   6        0.77      -14.71     14.71 o 
  -5   5   6      403.21      386.11     18.12 o 
  -4   5   6     4071.22     4132.32    123.43 o 
  -3   5   6     1414.94     1387.66     51.04 o 
  -2   5   6     2133.22     2308.71     65.92 o 
  -1   5   6     5503.36     5591.54    161.75 o 
   0   5   6     1045.46     1101.36     44.84 o 
   1   5   6     4709.90     4734.19    144.10 o 
   2   5   6     2148.56     2178.00     74.42 o 
   3   5   6     1622.80     1596.21     46.83 o 
   4   5   6     4365.63     4453.60    123.76 o 
   5   5   6      295.60      257.76     19.92 o 
   6   5   6        0.12       -1.37     18.71 o 
   7   5   6      585.38      616.08     38.73 o 
   8   5   6      118.81      177.38     28.27 o 
  -8   6   6       67.04       80.73     33.10 o 
  -7   6   6       71.30      148.00     36.51 o 
  -6   6   6      309.00      366.75     27.29 o 
  -5   6   6     1572.02     1554.03     54.85 o 
  -4   6   6      378.96      376.37     31.47 o 
  -3   6   6       13.67        1.66     11.15 o 
  -2   6   6     2243.92     2231.72     71.11 o 
  -1   6   6      874.59      876.96     35.65 o 
   0   6   6      375.96      457.06     24.79 o 
   1   6   6     1068.34     1083.99     33.70 o 
   2   6   6     2136.31     2034.34     71.52 o 
   3   6   6       71.25       71.93     10.91 o 
   4   6   6      470.89      454.95     20.04 o 
   5   6   6     1445.64     1455.79     55.24 o 
   6   6   6      199.20      198.71     23.94 o 
   7   6   6       87.25       97.98     24.06 o 
   8   6   6       79.54      111.90     28.07 o 
  -8   7   6      107.69      113.35     37.66 o 
  -7   7   6      304.48      291.62     37.91 o 
  -6   7   6      477.30      519.73     36.81 o 
  -5   7   6      316.05      329.76     22.86 o 
  -4   7   6     1902.06     1728.45     68.51 o 
  -3   7   6        9.54      -10.44     12.42 o 
  -2   7   6      339.20      344.70     19.49 o 
  -1   7   6      595.77      609.81     34.59 o 
   0   7   6      187.01      203.50     19.40 o 
   1   7   6      796.19      823.44     29.15 o 
   2   7   6      367.24      381.47     26.15 o 
   3   7   6       11.73        6.82     10.14 o 
   4   7   6     1969.72     1915.57     58.01 o 
   5   7   6      333.25      365.11     27.76 o 
   6   7   6      619.09      748.62     39.69 o 
   7   7   6      363.51      380.56     39.73 o 
   8   7   6      124.93      155.41     36.25 o 
  -7   8   6       93.29       98.91     28.81 o 
  -6   8   6      485.28      458.75     35.30 o 
  -5   8   6      145.30      170.17     23.35 o 
  -4   8   6      597.22      553.34     33.85 o 
  -3   8   6      524.55      537.19     32.84 o 
  -2   8   6     1503.93     1526.02     66.57 o 
  -1   8   6     4188.31     4247.89    151.48 o 
   0   8   6     3605.52     3549.61    133.84 o 
   1   8   6     3834.15     3884.91    130.94 o 
   2   8   6     1590.69     1630.67     58.61 o 
   3   8   6      558.00      556.15     28.44 o 
   4   8   6      668.92      649.50     39.91 o 
   5   8   6      117.27       96.39     25.21 o 
   6   8   6      523.42      529.66     37.09 o 
   7   8   6       78.48       35.35     31.53 o 
  -7   9   6       29.89       48.86     36.11 o 
  -6   9   6      270.11      341.40     40.69 o 
  -5   9   6       37.41       -3.16     30.03 o 
  -4   9   6       86.31       73.60     22.99 o 
  -3   9   6     2487.97     2653.65    103.98 o 
  -2   9   6     2309.12     2258.95     94.56 o 
  -1   9   6      768.31      799.15     44.55 o 
   0   9   6      347.42      347.28     29.05 o 
   1   9   6      969.07      925.85     40.41 o 
   2   9   6     2501.57     2502.23     97.31 o 
   3   9   6     2600.86     2573.19    105.05 o 
   4   9   6       95.25       29.40     31.03 o 
   5   9   6       56.22       61.36     32.23 o 
   6   9   6      262.17      286.42     33.15 o 
   7   9   6       26.61       25.62     36.72 o 
  -6  10   6       42.39       92.37     39.53 o 
  -5  10   6      199.29      243.61     45.40 o 
  -4  10   6        3.02      -24.84     24.84 o 
  -3  10   6      320.71      305.05     31.39 o 
  -2  10   6       15.03       49.20     24.80 o 
  -1  10   6      403.02      389.64     31.93 o 
   0  10   6     2172.99     2104.37     88.10 o 
   1  10   6      374.96      395.17     28.76 o 
   2  10   6        2.20       19.49     23.16 o 
   3  10   6      333.78      382.23     33.06 o 
   4  10   6        0.23      -16.35     31.39 o 
   5  10   6      273.21      358.94     44.10 o 
   6  10   6       45.30       84.52     60.04 o 
  -5  11   6        9.72      -32.69     36.06 o 
  -4  11   6       21.65       10.70     28.54 o 
  -3  11   6      206.96      173.42     30.45 o 
  -2  11   6      147.37      129.51     29.52 o 
  -1  11   6     1395.21     1312.60     63.64 o 
   0  11   6        4.68        2.60     26.34 o 
   1  11   6     1436.04     1301.41     63.81 o 
   2  11   6       97.12       48.52     27.26 o 
   3  11   6      274.52      252.93     33.52 o 
   4  11   6       48.28       67.37     37.73 o 
   5  11   6       16.53       -7.37     42.04 o 
  -3  12   6       41.69       46.80     30.53 o 
  -2  12   6      418.56      422.18     39.53 o 
  -1  12   6     1060.96     1051.93     56.54 o 
   0  12   6       31.92        3.93     37.72 o 
   1  12   6     1000.57      999.83     70.52 o 
   2  12   6      449.12      484.98     41.25 o 
   3  12   6       54.97       23.48     31.57 o 
  -1  13   6      309.32      287.13     38.26 o 
   0  13   6      189.09      146.19     35.55 o 
   1  13   6      264.80      271.23     48.95 o 
   1   0   7    61943.63    60537.25   2175.28 o 
   2   0   7     3559.03     3259.30    104.56 o 
   3   0   7    12745.54    13757.48    433.72 o 
   4   0   7     2217.63     2160.68     63.12 o 
   5   0   7      518.92      521.81     23.05 o 
   6   0   7      335.13      376.14     32.68 o 
   7   0   7      422.92      364.60     37.50 o 
   8   0   7      583.13      644.35     51.66 o 
   9   0   7       20.78       -8.75     36.96 o 
  -9   1   7       43.83       95.26     48.61 o 
  -8   1   7       82.63      124.70     35.02 o 
  -7   1   7      646.64      632.56     49.99 o 
  -6   1   7      578.65      604.01     32.53 o 
  -5   1   7      567.56      538.26     24.67 o 
  -4   1   7      179.00      171.98      8.94 o 
  -3   1   7     1045.76     1061.77     32.21 o 
  -2   1   7    16045.32    16530.20    538.58 o 
  -1   1   7    15069.29    15403.20    544.98 o 
   0   1   7    17479.57    17493.33    766.84 o 
   1   1   7    14324.66    14568.14    670.43 o 
   2   1   7    16989.09    17718.23    538.59 o 
   3   1   7      798.48      747.18     31.30 o 
   4   1   7      168.08      173.07     16.91 o 
   5   1   7      702.72      663.03     30.36 o 
   6   1   7      624.59      601.74     32.01 o 
   7   1   7      785.46      813.61     52.57 o 
   8   1   7       49.50       69.48     33.51 o 
   9   1   7       57.82       40.19     36.00 o 
  -9   2   7      108.44      157.82     44.90 o 
  -8   2   7      239.62      176.52     34.69 o 
  -7   2   7      242.33      258.15     34.42 o 
  -6   2   7      553.33      589.42     31.23 o 
  -5   2   7      117.08      103.22     11.98 o 
  -4   2   7     1129.44     1067.66     31.58 o 
  -3   2   7     1229.39     1167.96     54.32 o 
  -2   2   7     2254.51     2138.19     64.34 o 
  -1   2   7     6452.00     6320.33    241.12 o 
   0   2   7    10341.63    10196.31    362.12 o 
   1   2   7     7045.01     6926.49    241.24 o 
   2   2   7     1880.42     1807.27     56.67 o 
   3   2   7     1536.07     1482.85     41.25 o 
   4   2   7      951.97      880.21     35.67 o 
   5   2   7      164.54      166.30     13.02 o 
   6   2   7      528.50      533.51     31.14 o 
   7   2   7      395.43      403.91     37.22 o 
   8   2   7      275.96      272.71     47.62 o 
   9   2   7       94.36      104.34     38.84 o 
  -9   3   7       78.84       64.28     28.85 o 
  -8   3   7      460.97      419.29     32.86 o 
  -7   3   7      366.28      386.80     57.57 o 
  -6   3   7     1505.02     1357.61     54.68 o 
  -5   3   7     1597.51     1619.61     59.49 o 
  -4   3   7      368.33      394.43     17.90 o 
  -3   3   7     1536.29     1430.11     59.26 o 
  -2   3   7    10167.88    10441.76    296.96 o 
  -1   3   7     1249.93     1301.35     44.69 o 
   0   3   7      871.75      956.33     37.10 o 
   1   3   7     1378.71     1425.47     51.86 o 
   2   3   7    10273.24    10773.96    297.30 o 
   3   3   7     1599.26     1545.21     51.18 o 
   4   3   7      326.94      302.88     16.72 o 
   5   3   7     1774.38     1825.60     59.87 o 
   6   3   7     1255.83     1105.44     53.71 o 
   7   3   7      366.73      329.57     27.00 o 
   8   3   7      457.57      474.61     45.37 o 
   9   3   7       80.35      118.36     39.91 o 
  -9   4   7      163.99      210.51     36.35 o 
  -8   4   7      456.63      444.43     34.46 o 
  -7   4   7     1359.57     1327.73     81.79 o 
  -6   4   7      174.27      166.46     17.91 o 
  -5   4   7      208.72      217.39     14.35 o 
  -4   4   7      228.41      227.29     13.50 o 
  -3   4   7     1446.28     1444.80     50.18 o 
  -2   4   7       19.02       17.91      7.05 o 
  -1   4   7     9362.57     9192.67    295.14 o 
   0   4   7     9322.29     9634.79    343.50 o 
   1   4   7     9932.10     9765.32    291.44 o 
   2   4   7       45.46       45.49      7.75 o 
   3   4   7     1887.78     1939.61     51.29 o 
   4   4   7      235.81      245.69     13.34 o 
   5   4   7      211.21      220.05     17.14 o 
   6   4   7      164.89      193.57     27.40 o 
   7   4   7     1342.14     1378.91     79.75 o 
   8   4   7      469.00      461.31     46.20 o 
   9   4   7      163.76      165.88     42.48 o 
  -8   5   7      267.29      251.57     29.82 o 
  -7   5   7      202.63      225.02     25.71 o 
  -6   5   7      128.73      101.27     16.84 o 
  -5   5   7     3195.96     3250.22     91.54 o 
  -4   5   7      678.00      678.37     26.90 o 
  -3   5   7     2279.67     2247.83    117.65 o 
  -2   5   7     1427.30     1397.98     45.97 o 
  -1   5   7     3758.59     3819.90    116.50 o 
   0   5   7       24.02       17.96     10.28 o 
   1   5   7     3413.68     3468.98    115.31 o 
   2   5   7     1729.85     1704.74     53.32 o 
   3   5   7     1629.74     1599.58     52.07 o 
   4   5   7      736.64      779.66     27.61 o 
   5   5   7     2887.06     2894.95    102.54 o 
   6   5   7      190.96      170.41     21.57 o 
   7   5   7      291.06      290.34     27.44 o 
   8   5   7      235.94      288.88     40.05 o 
  -8   6   7       70.56       92.34     32.43 o 
  -7   6   7      417.91      440.30     40.11 o 
  -6   6   7      167.44      208.56     24.33 o 
  -5   6   7      428.18      433.69     23.54 o 
  -4   6   7      358.49      346.09     30.21 o 
  -3   6   7      210.80      228.94     15.13 o 
  -2   6   7      998.97      933.68     36.96 o 
  -1   6   7     2377.34     2265.19     73.64 o 
   0   6   7      322.56      295.03     19.55 o 
   1   6   7     2226.81     2199.04     66.54 o 
   2   6   7     1131.65     1111.00     44.91 o 
   3   6   7      129.54      134.69     13.31 o 
   4   6   7      370.32      366.62     18.36 o 
   5   6   7      354.00      361.45     23.86 o 
   6   6   7      167.81      229.77     24.72 o 
   7   6   7      360.33      392.14     32.18 o 
   8   6   7       92.23      162.94     28.24 o 
  -8   7   7      334.26      409.51     44.12 o 
  -7   7   7      144.65      151.53     28.31 o 
  -6   7   7       96.61      125.35     24.21 o 
  -5   7   7       30.22       23.91     16.70 o 
  -4   7   7      505.55      483.46     24.73 o 
  -3   7   7      261.66      286.50     18.94 o 
  -2   7   7     1733.25     1737.84     73.81 o 
  -1   7   7      752.38      741.81     37.93 o 
   0   7   7      172.40      153.86     18.54 o 
   1   7   7      793.84      780.67     29.29 o 
   2   7   7     1972.19     1947.08     65.62 o 
   3   7   7      250.86      263.98     38.57 o 
   4   7   7      481.77      470.00     22.32 o 
   5   7   7       62.52       79.83     17.91 o 
   6   7   7      114.55      135.62     31.74 o 
   7   7   7      115.03       82.43     32.12 o 
   8   7   7      350.95      361.49     43.21 o 
  -7   8   7       14.34       41.55     27.91 o 
  -6   8   7      370.79      430.67     33.66 o 
  -5   8   7       93.56       93.34     22.31 o 
  -4   8   7      773.87      816.75     44.01 o 
  -3   8   7      420.63      402.29     27.35 o 
  -2   8   7      835.77      867.66     42.37 o 
  -1   8   7       50.28       60.42     17.97 o 
   0   8   7     1955.28     1945.27     78.75 o 
   1   8   7       21.40       27.81     16.14 o 
   2   8   7      776.70      812.68     38.80 o 
   3   8   7      423.98      380.06     37.12 o 
   4   8   7      924.98      962.28     46.18 o 
   5   8   7       82.40       85.97     24.12 o 
   6   8   7      400.80      414.60     35.12 o 
   7   8   7       12.54      -24.46     31.40 o 
  -6   9   7      276.33      305.47     37.72 o 
  -5   9   7       93.14      118.51     31.63 o 
  -4   9   7      302.80      301.63     29.27 o 
  -3   9   7      554.30      587.57     35.82 o 
  -2   9   7     1020.37     1036.54     49.48 o 
  -1   9   7      161.04      166.49     23.15 o 
   0   9   7     1559.47     1617.57     69.75 o 
   1   9   7      113.15      139.13     20.99 o 
   2   9   7      903.67      840.51     47.17 o 
   3   9   7      674.71      646.12     37.92 o 
   4   9   7      278.00      296.72     38.64 o 
   5   9   7       82.55      103.97     26.72 o 
   6   9   7      300.63      282.03     46.47 o 
  -6  10   7       79.87       79.81     37.82 o 
  -5  10   7       13.79       20.78     33.65 o 
  -4  10   7      316.72      327.51     32.85 o 
  -3  10   7       61.11       61.36     25.57 o 
  -2  10   7       45.69       53.23     24.36 o 
  -1  10   7     1546.24     1592.62     73.43 o 
   0  10   7       31.47       12.93     23.80 o 
   1  10   7     1751.09     1771.42     73.87 o 
   2  10   7       42.58       57.09     25.90 o 
   3  10   7       87.29       92.53     27.20 o 
   4  10   7      271.76      211.73     41.88 o 
   5  10   7       17.87        3.85     35.60 o 
   6  10   7       86.79       75.62     47.40 o 
  -5  11   7      320.37      296.93     44.86 o 
  -4  11   7      150.49      167.40     31.49 o 
  -3  11   7      505.26      546.84     52.11 o 
  -2  11   7       87.63       73.33     27.46 o 
  -1  11   7      260.64      231.99     31.34 o 
   0  11   7      200.17      172.29     35.02 o 
   1  11   7      214.63      195.71     31.44 o 
   2  11   7      100.72       85.28     27.57 o 
   3  11   7      407.33      404.26     38.32 o 
   4  11   7       91.14       80.38     43.10 o 
   5  11   7      343.40      260.13     47.26 o 
  -3  12   7      193.51      170.28     34.01 o 
  -2  12   7      185.71      178.84     33.89 o 
  -1  12   7      565.61      574.02     43.51 o 
   0  12   7       23.28      -29.39     29.39 o 
   1  12   7      517.74      589.29     41.07 o 
   2  12   7      232.49      192.76     34.45 o 
   3  12   7      185.98      199.77     33.81 o 
   0  13   7      346.32      382.43     41.16 o 
   0   0   8    33786.96    32563.06   2016.25 o 
   1   0   8    34329.06    34412.97   1240.07 o 
   2   0   8    10676.01    12098.69    381.63 o 
   3   0   8      892.31      801.43     29.38 o 
   4   0   8     7120.79     7668.11    215.49 o 
   5   0   8       22.70       13.01     10.93 o 
   6   0   8       32.68       30.02     15.09 o 
   7   0   8      163.87      159.52     29.76 o 
   8   0   8      390.40      474.71     48.29 o 
   9   0   8      226.29      192.63     41.55 o 
  -9   1   8        3.93       22.13     37.54 o 
  -8   1   8       80.58       73.09     46.72 o 
  -7   1   8      555.39      568.03     47.48 o 
  -6   1   8     1637.77     1737.34     73.99 o 
  -5   1   8     2492.24     2456.68     81.75 o 
  -4   1   8     1067.33     1084.01     33.34 o 
  -3   1   8     1390.55     1415.70     45.84 o 
  -2   1   8     8673.29     8874.59    266.27 o 
   0   1   8    19828.71    20515.50    898.99 o 
   1   1   8     2231.96     2426.23     90.17 o 
   2   1   8     7805.99     7943.88    265.84 o 
   3   1   8     1929.94     1958.94     77.62 o 
   4   1   8      918.59      999.94     37.15 o 
   5   1   8     2493.01     2432.88     94.40 o 
   6   1   8     1888.94     1894.05     93.99 o 
   7   1   8      585.25      697.12     49.55 o 
   8   1   8       82.16       59.70     41.65 o 
   9   1   8        4.17      -21.66     35.68 o 
  -9   2   8      100.84       82.72     37.42 o 
  -8   2   8       48.55       38.18     43.58 o 
  -7   2   8      318.57      294.35     33.15 o 
  -6   2   8      694.47      646.28     35.03 o 
  -5   2   8      762.68      730.10     30.52 o 
  -4   2   8      741.14      750.90     26.94 o 
  -3   2   8       60.27       48.59      8.71 o 
  -2   2   8     1711.67     1671.60     54.14 o 
  -1   2   8     8262.10     8205.49    310.02 o 
   0   2   8     5930.37     5819.21    207.59 o 
   1   2   8     8979.89     9014.90    375.99 o 
   2   2   8     1247.12     1217.00     41.00 o 
   3   2   8       58.60       64.29      7.19 o 
   4   2   8      949.37      977.20     37.69 o 
   5   2   8      746.80      771.21     30.88 o 
   6   2   8      680.96      656.35     34.07 o 
   7   2   8      269.47      271.68     35.18 o 
   8   2   8       30.42       70.54     46.01 o 
   9   2   8      117.11      174.82     38.32 o 
  -9   3   8       65.11       99.39     27.64 o 
  -8   3   8      334.52      382.71     33.27 o 
  -7   3   8      141.20      205.03     31.78 o 
  -6   3   8      101.28      102.23     19.02 o 
  -5   3   8      979.34      985.76     39.11 o 
  -4   3   8      783.56      825.02     32.55 o 
  -3   3   8     1918.31     1993.53     71.83 o 
  -2   3   8      385.29      365.25     16.10 o 
  -1   3   8     7216.61     7106.22    251.24 o 
   0   3   8    13150.88    13338.00    473.63 o 
   1   3   8     7162.77     6950.28    250.65 o 
   2   3   8      514.08      472.23     29.28 o 
   3   3   8     2231.16     2359.77     72.39 o 
   4   3   8      803.81      851.18     28.44 o 
   5   3   8     1096.18     1101.68     39.89 o 
   6   3   8      159.56      176.82     20.01 o 
   7   3   8      162.57      194.00     33.14 o 
   8   3   8      305.38      266.21     41.43 o 
   9   3   8       86.99       66.00     36.23 o 
  -9   4   8       78.33       48.32     28.11 o 
  -8   4   8      113.80      143.86     44.15 o 
  -7   4   8      486.24      520.82     32.80 o 
  -6   4   8      883.26      893.12     38.01 o 
  -5   4   8      158.41      148.17     13.26 o 
  -4   4   8     2486.11     2438.15     88.12 o 
  -3   4   8      279.54      275.84     13.75 o 
  -2   4   8     2256.83     2208.63     73.40 o 
  -1   4   8     4498.64     4444.92    136.96 o 
   0   4   8     2055.29     1883.70     70.49 o 
   1   4   8     4286.04     4180.68    156.39 o 
   2   4   8     1960.89     1971.04     69.60 o 
   3   4   8      256.54      256.45     13.57 o 
   4   4   8     2844.72     2872.52     79.03 o 
   5   4   8       68.62       79.25     16.89 o 
   6   4   8      945.08      919.99     58.26 o 
   7   4   8      429.37      412.27     43.33 o 
   8   4   8      115.81      128.20     37.60 o 
   9   4   8       66.38       46.47     54.86 o 
  -8   5   8      241.57      251.94     30.33 o 
  -7   5   8      554.25      568.47     35.69 o 
  -6   5   8      884.22      971.92     41.06 o 
  -5   5   8      976.85      998.80     34.18 o 
  -4   5   8     1298.61     1262.11     45.10 o 
  -3   5   8      544.49      566.19     25.64 o 
  -2   5   8     2205.76     2038.03     63.40 o 
  -1   5   8     2053.78     1927.95     64.80 o 
   0   5   8     1848.24     1830.38     69.88 o 
   1   5   8     1525.01     1484.01     55.41 o 
   2   5   8     2547.21     2419.33     84.22 o 
   3   5   8      607.65      629.33     23.99 o 
   4   5   8     1216.99     1220.35     40.55 o 
   5   5   8      893.70      889.14     39.03 o 
   6   5   8      880.26      980.91     48.26 o 
   7   5   8      540.41      581.24     36.97 o 
   8   5   8      232.96      186.58     39.69 o 
  -8   6   8       41.34       40.90     34.70 o 
  -7   6   8      289.34      269.74     71.28 o 
  -6   6   8       21.68       31.71     19.93 o 
  -5   6   8      587.87      650.01     30.56 o 
  -4   6   8     1002.06      979.51     46.55 o 
  -3   6   8     1277.09     1348.93     45.61 o 
  -2   6   8     1650.52     1589.75     55.36 o 
  -1   6   8     5174.89     5157.17    169.92 o 
   0   6   8     8748.93     8438.08    303.10 o 
   1   6   8     5466.07     5559.46    152.10 o 
   2   6   8     1685.58     1644.14     65.71 o 
   3   6   8     1095.23     1164.55     41.14 o 
   4   6   8     1108.10     1102.22     37.19 o 
   5   6   8      643.85      621.61     30.37 o 
   6   6   8       12.11      -12.33     20.47 o 
   7   6   8      244.49      261.44     28.30 o 
   8   6   8       22.19       13.89     33.81 o 
  -8   7   8       56.55       61.28     33.23 o 
  -7   7   8      197.54      230.71     36.90 o 
  -6   7   8      573.12      587.10     35.35 o 
  -5   7   8     1330.86     1365.78     54.33 o 
  -4   7   8      481.49      509.56     25.98 o 
  -3   7   8     1380.95     1360.09     48.89 o 
  -2   7   8     1790.96     1739.74     72.60 o 
  -1   7   8      554.08      520.45     38.15 o 
   0   7   8       57.89       90.55     16.65 o 
   1   7   8      702.28      654.24     25.56 o 
   2   7   8     1974.05     1904.41     64.51 o 
   3   7   8     1461.46     1352.85     97.09 o 
   4   7   8      494.21      535.85     23.99 o 
   5   7   8     1571.14     1553.64     56.28 o 
   6   7   8      518.66      466.59     44.23 o 
   7   7   8      217.71      265.25     39.00 o 
   8   7   8       70.85       89.01     36.53 o 
  -7   8   8      505.74      485.51     38.34 o 
  -6   8   8       49.00       46.85     25.37 o 
  -5   8   8       72.47       43.37     12.71 o 
  -4   8   8      350.01      354.49     28.37 o 
  -3   8   8      884.54      910.58     45.44 o 
  -2   8   8      516.17      598.67     36.05 o 
  -1   8   8     2140.46     2048.92     84.34 o 
   0   8   8      143.83      189.09     21.03 o 
   1   8   8     2143.16     2201.96     73.71 o 
   2   8   8      477.52      472.79     27.17 o 
   3   8   8      934.69      911.17     66.69 o 
   4   8   8      294.03      310.15     34.13 o 
   5   8   8       93.61      126.98     25.82 o 
   6   8   8       57.63       35.76     26.72 o 
   7   8   8      533.60      570.47     50.36 o 
  -6   9   8       29.59       44.98     33.64 o 
  -5   9   8      344.90      348.17     37.45 o 
  -4   9   8      592.66      686.07     43.84 o 
  -3   9   8      800.32      809.11     41.26 o 
  -2   9   8      431.54      411.12     29.97 o 
  -1   9   8      213.34      185.76     24.66 o 
   0   9   8      975.12      989.53     50.14 o 
   1   9   8      137.28      160.38     24.44 o 
   2   9   8      457.34      455.96     32.44 o 
   3   9   8      639.80      652.18     40.47 o 
   4   9   8      676.71      646.12     51.17 o 
   5   9   8      320.15      313.11     33.08 o 
   6   9   8       17.20      -12.72     28.40 o 
  -6  10   8       56.52       52.35     39.38 o 
  -5  10   8      141.23      162.67     39.38 o 
  -4  10   8       31.55       54.09     27.60 o 
  -3  10   8      684.39      703.87     42.23 o 
  -2  10   8      845.87      847.74     45.03 o 
  -1  10   8      347.21      390.44     31.22 o 
   0  10   8     1337.90     1143.74     56.74 o 
   1  10   8      237.87      324.96     30.67 o 
   2  10   8      755.62      801.73     45.66 o 
   3  10   8      600.65      647.22     41.77 o 
   4  10   8       30.40       69.29     40.30 o 
   5  10   8      133.69      158.89     40.49 o 
   6  10   8       71.08       22.88     41.48 o 
  -5  11   8      129.59       72.17     54.61 o 
  -4  11   8      104.43      122.55     31.10 o 
  -3  11   8      117.53      127.04     28.03 o 
  -2  11   8      713.99      701.93     43.18 o 
  -1  11   8      289.32      336.05     32.05 o 
   0  11   8       16.29        6.06     25.75 o 
   1  11   8      237.86      285.05     32.90 o 
   2  11   8      610.29      582.97     42.00 o 
   3  11   8      110.64      113.11     28.94 o 
   4  11   8       89.68       69.43     43.01 o 
   5  11   8      138.67      119.17     46.18 o 
  -3  12   8      261.86      286.26     38.24 o 
  -2  12   8      216.62      176.49     36.37 o 
  -1  12   8       70.05        3.89     30.39 o 
   0  12   8      104.57      176.11     32.92 o 
   1  12   8       47.75       11.77     29.53 o 
   2  12   8      202.29      155.47     40.56 o 
   3  12   8      255.87      300.90     37.57 o 
   1   0   9       13.08       14.07      5.43 o 
   2   0   9    18506.54    18300.72    576.28 o 
   3   0   9    17103.90    16862.91    610.72 o 
   4   0   9     1831.37     1975.73     58.50 o 
   5   0   9     4114.12     3998.78    151.65 o 
   6   0   9       24.81       -0.11     16.08 o 
   7   0   9      455.63      430.90     39.93 o 
   8   0   9      366.45      331.95     41.69 o 
   9   0   9       98.91      155.08     41.02 o 
  -9   1   9      176.83      234.74     43.31 o 
  -8   1   9       90.31       87.79     34.52 o 
  -7   1   9      169.15      148.68     31.67 o 
  -6   1   9       38.89       43.00     12.72 o 
  -5   1   9     1082.40     1023.35     37.34 o 
  -4   1   9     1698.63     1735.35     65.86 o 
  -3   1   9     8598.51     8273.49    247.25 o 
  -2   1   9     1443.67     1480.90     44.80 o 
  -1   1   9     6891.06     6889.60    244.69 o 
   0   1   9    13517.62    12885.21    566.16 o 
   1   1   9     6472.29     6536.83    244.36 o 
   2   1   9     1059.42     1138.43     43.92 o 
   3   1   9     9447.24     9375.27    275.54 o 
   4   1   9     2297.63     2359.96     78.35 o 
   5   1   9      944.70      907.15     42.83 o 
   6   1   9       57.48       45.88     42.69 o 
   7   1   9      124.46      105.58     30.18 o 
   8   1   9       82.39       96.12     40.83 o 
   9   1   9      219.90      296.96     43.38 o 
  -9   2   9        9.78        0.46     69.28 o 
  -8   2   9       60.12       62.23     32.47 o 
  -7   2   9      351.29      385.71     37.38 o 
  -6   2   9     1085.10     1020.55     47.09 o 
  -5   2   9     3103.95     2882.63     97.18 o 
  -4   2   9     2744.92     2723.19     92.11 o 
  -3   2   9     7015.10     7051.58    211.15 o 
  -2   2   9     8102.39     8048.86    234.14 o 
  -1   2   9     1394.17     1353.15     53.08 o 
   0   2   9      448.41      494.58     27.11 o 
   1   2   9     1440.35     1389.97     63.88 o 
   2   2   9     6762.13     6833.77    207.05 o 
   3   2   9     6234.34     6291.44    186.60 o 
   4   2   9     2778.23     2910.56     92.13 o 
   5   2   9     3178.43     2979.02     96.54 o 
   6   2   9      963.75      943.89     61.58 o 
   7   2   9      318.52      368.37     39.43 o 
   8   2   9       46.35      112.87     39.44 o 
   9   2   9        9.61       37.71     36.55 o 
  -9   3   9      172.46      124.41     30.69 o 
  -8   3   9      150.44      210.87     36.64 o 
  -7   3   9      237.69      264.69     33.53 o 
  -6   3   9      850.42      800.92     39.35 o 
  -5   3   9      598.89      612.02     27.75 o 
  -4   3   9    11645.03    11150.39    389.89 o 
  -3   3   9     1018.70     1037.74     39.61 o 
  -2   3   9       33.88       31.48      8.18 o 
  -1   3   9     6224.68     6143.63    217.24 o 
   0   3   9     2151.85     2237.59     82.14 o 
   1   3   9     6054.68     5981.31    216.63 o 
   2   3   9       54.66       38.28     11.41 o 
   3   3   9     1114.99     1171.43     35.52 o 
   4   3   9    10404.06    10265.63    297.17 o 
   5   3   9      595.97      602.03     27.99 o 
   6   3   9      704.64      713.21     39.10 o 
   7   3   9      220.49      220.58     36.17 o 
   8   3   9      142.73      175.13     36.39 o 
   9   3   9      161.00      167.96     41.07 o 
  -8   4   9      483.02      470.10     35.89 o 
  -7   4   9      136.84      179.07     24.92 o 
  -6   4   9     1103.83     1051.31     44.26 o 
  -5   4   9      176.36      192.49     15.23 o 
  -4   4   9      154.64      137.89     13.48 o 
  -3   4   9      491.17      434.65     18.35 o 
  -2   4   9     3754.20     3635.35    123.32 o 
  -1   4   9     2838.21     3016.48     98.19 o 
   0   4   9       22.81       48.20     11.25 o 
   1   4   9     2972.36     3144.98    112.24 o 
   2   4   9     4306.30     4144.90    125.36 o 
   3   4   9      455.23      457.39     18.84 o 
   4   4   9      169.56      160.04     13.30 o 
   5   4   9      270.14      240.24     34.72 o 
   6   4   9     1169.45     1195.74     52.04 o 
   7   4   9      122.68      206.04     36.87 o 
   8   4   9      405.85      366.18     45.09 o 
  -8   5   9      183.98      173.66     28.17 o 
  -7   5   9       64.92       60.42     21.65 o 
  -6   5   9      775.86      746.52     35.42 o 
  -5   5   9       87.22       75.93     13.88 o 
  -4   5   9     2676.09     2636.74     82.32 o 
  -3   5   9     4601.88     4669.65    156.53 o 
  -2   5   9     1652.31     1802.55     56.55 o 
  -1   5   9      941.43      953.38     36.64 o 
   0   5   9      915.79      866.23     36.92 o 
   1   5   9     1116.95     1126.70     47.67 o 
   2   5   9     1941.29     2016.92     56.92 o 
   3   5   9     5156.44     5147.40    141.46 o 
   4   5   9     3005.72     2949.68     83.04 o 
   5   5   9      109.26      122.14     16.16 o 
   6   5   9      911.23      859.00     42.69 o 
   7   5   9       69.36       33.39     25.04 o 
   8   5   9      169.82      168.27     38.09 o 
  -8   6   9      143.12      140.92     35.92 o 
  -7   6   9      461.22      552.94     35.16 o 
  -6   6   9      514.99      563.92     35.67 o 
  -5   6   9     2204.56     2284.78     75.40 o 
  -4   6   9      570.43      544.12     34.79 o 
  -3   6   9     3041.19     2939.12     95.26 o 
  -2   6   9      245.28      234.41     16.45 o 
  -1   6   9      159.68      163.02     10.43 o 
   0   6   9     6202.59     6483.48    234.24 o 
   1   6   9      142.35      126.14     17.89 o 
   2   6   9      326.35      331.93     16.17 o 
   3   6   9     2947.93     2877.73     86.06 o 
   4   6   9      679.63      654.12     26.23 o 
   5   6   9     2079.17     2079.92     76.53 o 
   6   6   9      625.85      626.01     37.10 o 
   7   6   9      440.76      479.24     35.92 o 
   8   6   9      172.41      159.41     69.39 o 
  -7   7   9      299.87      304.30     30.62 o 
  -6   7   9      158.62      168.89     25.10 o 
  -5   7   9      404.73      412.23     30.02 o 
  -4   7   9      641.63      641.19     32.51 o 
  -3   7   9      819.58      808.77     32.32 o 
  -2   7   9     1151.12     1159.00     48.72 o 
  -1   7   9     3370.38     3219.87    117.75 o 
   0   7   9     2883.38     2991.40    112.87 o 
   1   7   9     3068.39     3070.16    102.88 o 
   2   7   9     1110.25     1077.39     38.99 o 
   3   7   9      538.31      557.08     36.45 o 
   4   7   9      586.72      564.38     29.95 o 
   5   7   9      445.44      441.10     26.37 o 
   6   7   9      119.02      121.15     25.60 o 
   7   7   9      202.46      202.71     37.32 o 
  -7   8   9       63.12       78.50     28.25 o 
  -6   8   9        7.46      -27.39     40.05 o 
  -5   8   9      380.08      326.38     56.40 o 
  -4   8   9      216.48      222.93     24.65 o 
  -3   8   9     1228.59     1216.33     52.07 o 
  -2   8   9      878.91      860.30     48.29 o 
  -1   8   9     1614.92     1702.90     72.44 o 
   0   8   9     2020.37     1947.14     78.77 o 
   1   8   9     1858.61     1819.11     62.96 o 
   2   8   9     1146.90     1145.30     46.83 o 
   3   8   9     1331.96     1149.70    153.98 o 
   4   8   9      242.80      270.52     26.85 o 
   5   8   9      339.00      381.48     32.01 o 
   6   8   9        3.99      -17.41     31.34 o 
   7   8   9       93.45       99.28     37.79 o 
  -6   9   9       30.98       96.92     35.26 o 
  -5   9   9       27.35       -2.05     23.20 o 
  -4   9   9      294.36      342.60     29.88 o 
  -3   9   9      145.18      138.00     28.98 o 
  -2   9   9      378.98      444.02     32.41 o 
  -1   9   9     2473.51     2448.83     96.88 o 
   0   9   9     1571.21     1429.84     63.11 o 
   1   9   9     2345.25     2410.52    125.93 o 
   2   9   9      487.24      561.45     35.21 o 
   3   9   9      138.68      100.77     24.09 o 
   4   9   9      311.77      373.75     40.66 o 
   5   9   9       20.80        2.19     26.76 o 
   6   9   9       29.82        2.03     27.83 o 
  -5  10   9      163.39      166.01     49.33 o 
  -4  10   9      109.60      115.60     28.88 o 
  -3  10   9      169.28      153.94     27.76 o 
  -2  10   9     1251.01     1191.05     80.52 o 
  -1  10   9      356.09      319.85     29.01 o 
   0  10   9      537.21      577.49     37.39 o 
   1  10   9      177.67      159.84     31.94 o 
   2  10   9     1057.59     1074.93     56.96 o 
   3  10   9      141.61      142.78     29.19 o 
   4  10   9       60.88       43.41     35.98 o 
   5  10   9      199.63      182.82     44.90 o 
  -4  11   9       98.76       89.23     29.43 o 
  -3  11   9      232.20      218.50     32.80 o 
  -2  11   9       36.56       30.12     27.75 o 
  -1  11   9      183.62      149.21     28.57 o 
   0  11   9      908.08      911.51     50.68 o 
   1  11   9      207.99      157.38     29.69 o 
   2  11   9       29.85       62.08     31.73 o 
   3  11   9      192.37      215.11     33.27 o 
   4  11   9      107.50       77.95     54.40 o 
  -3  12   9       20.23       38.23     31.63 o 
  -2  12   9      168.02      190.68     32.77 o 
  -1  12   9       89.27       32.87     30.80 o 
   0  12   9     1069.73     1040.60     57.15 o 
   1  12   9      101.46       37.80     30.94 o 
   2  12   9      193.13      142.56     40.83 o 
   3  12   9       27.03       52.13     36.39 o 
   0   0  10     6467.51     6434.24    402.91 o 
   1   0  10    19121.74    19569.88    610.88 o 
   2   0  10      290.48      290.51     14.16 o 
   3   0  10    11774.46    11470.03    323.34 o 
   4   0  10       10.84       11.57      6.50 o 
   5   0  10     1781.85     1674.53     69.04 o 
   6   0  10        2.69        6.68     15.64 o 
   7   0  10      755.09      711.54     52.12 o 
   8   0  10      210.20      226.32     38.69 o 
   9   0  10      196.53      225.36     45.02 o 
  -9   1  10       23.83       63.82     38.31 o 
  -8   1  10       25.35        9.44     30.32 o 
  -7   1  10       10.09        7.72     27.20 o 
  -6   1  10      666.17      661.08     29.92 o 
  -5   1  10     1704.63     1558.14     56.35 o 
  -4   1  10      177.91      164.49     12.41 o 
  -3   1  10     6679.03     6312.47    172.52 o 
  -2   1  10    13304.77    13287.89    392.80 o 
  -1   1  10      523.24      458.15     19.43 o 
   0   1  10      885.99      935.85     64.03 o 
   1   1  10      310.49      272.83     20.04 o 
   2   1  10    14426.06    14816.16    440.86 o 
   3   1  10     6068.31     5761.25    191.77 o 
   4   1  10      149.60      164.20     11.99 o 
   5   1  10     1823.01     1721.46     84.83 o 
   6   1  10      612.67      586.71     46.05 o 
   7   1  10        4.22       12.59     27.21 o 
   8   1  10       22.95       21.80     33.49 o 
   9   1  10       14.40       80.41     40.30 o 
  -9   2  10       36.25       42.84     36.78 o 
  -8   2  10       98.37       58.91     30.99 o 
  -7   2  10       83.97       59.86     27.58 o 
  -6   2  10      153.94      168.83     20.11 o 
  -5   2  10      483.25      445.00     22.72 o 
  -4   2  10     7149.50     6624.58    219.33 o 
  -3   2  10     1631.94     1607.85     51.94 o 
  -2   2  10      150.44      145.41     10.35 o 
  -1   2  10     2957.41     2951.68    116.03 o 
   0   2  10     3983.95     4266.66    190.28 o 
   1   2  10     3317.62     3382.65    140.56 o 
   2   2  10       94.57       92.50      9.48 o 
   3   2  10     1403.75     1413.69     45.30 o 
   4   2  10     7437.00     7149.08    218.22 o 
   5   2  10      460.12      457.81     23.44 o 
   6   2  10      132.33      141.32     26.56 o 
   7   2  10       86.88      107.26     31.62 o 
   8   2  10       49.06       51.69     33.04 o 
   9   2  10       37.07       77.43     38.25 o 
  -9   3  10      115.11       76.47     33.51 o 
  -8   3  10      137.30      140.17     36.96 o 
  -7   3  10      138.28      144.85     31.89 o 
  -6   3  10     1292.92     1248.91     55.86 o 
  -5   3  10     1295.81     1258.13     46.67 o 
  -4   3  10      518.86      495.26     24.72 o 
  -3   3  10      155.27      136.36     11.93 o 
  -2   3  10    11251.27    10806.76    338.38 o 
  -1   3  10     1058.99     1007.41     41.51 o 
   0   3  10      101.82       86.28      9.19 o 
   1   3  10     1102.75     1083.93     40.89 o 
   2   3  10    11447.74    10611.96    338.47 o 
   3   3  10      145.76      144.25     10.58 o 
   4   3  10      578.75      594.12     22.26 o 
   5   3  10     1320.34     1251.61     46.48 o 
   6   3  10     1321.23     1200.62     70.43 o 
   7   3  10      105.78       87.11     29.86 o 
   8   3  10      124.23      177.36     36.98 o 
   9   3  10       99.21      109.01     51.86 o 
  -8   4  10      120.27      124.92     26.81 o 
  -7   4  10      240.06      251.00     27.88 o 
  -6   4  10      860.47      842.48     37.58 o 
  -5   4  10      601.76      569.82     24.42 o 
  -4   4  10     5082.17     4819.91    138.07 o 
  -3   4  10     2393.97     2375.99     71.99 o 
  -2   4  10      525.86      501.44     22.94 o 
  -1   4  10      446.57      445.42     20.78 o 
   0   4  10      141.44      130.49     11.66 o 
   1   4  10      553.43      549.82     24.06 o 
   2   4  10      590.06      586.74     23.52 o 
   3   4  10     2520.09     2530.13     81.70 o 
   4   4  10     4991.58     4801.69    155.80 o 
   5   4  10      686.71      622.42     29.55 o 
   6   4  10      891.40      920.54     45.09 o 
   7   4  10      164.74      170.32     34.07 o 
   8   4  10      119.92      101.27     34.68 o 
  -8   5  10       10.37       -9.41     25.66 o 
  -7   5  10       32.67       20.35     19.24 o 
  -6   5  10      156.23      143.99     18.98 o 
  -5   5  10     1767.03     1774.04     56.22 o 
  -4   5  10       86.89       80.03     12.23 o 
  -3   5  10     3254.57     3162.91     99.88 o 
  -2   5  10     1051.81     1079.95     34.90 o 
  -1   5  10     3432.20     3679.08    111.36 o 
   0   5  10     4788.08     4733.13    171.60 o 
   1   5  10     2961.09     3195.40    126.91 o 
   2   5  10     1115.50     1065.48     35.08 o 
   3   5  10     3101.18     2999.14     90.38 o 
   4   5  10       48.28       65.24     12.15 o 
   5   5  10     1833.95     1783.37     63.77 o 
   6   5  10      245.60      202.87     30.30 o 
   7   5  10       50.63       30.76     31.66 o 
   8   5  10       23.07        5.03     33.93 o 
  -8   6  10       11.94       32.27     33.90 o 
  -7   6  10        2.22        7.35     22.83 o 
  -6   6  10      434.55      520.50     31.12 o 
  -5   6  10     1033.14     1022.75     47.12 o 
  -4   6  10      224.27      207.59     27.12 o 
  -3   6  10     4606.24     4445.41    141.65 o 
  -2   6  10      632.82      624.55     27.94 o 
  -1   6  10     1840.13     1801.96     71.32 o 
   0   6  10     1237.53     1265.32     52.41 o 
   1   6  10     1857.42     1849.31     71.38 o 
   2   6  10      647.47      666.32     26.04 o 
   3   6  10     4461.26     4386.54    127.88 o 
   4   6  10      279.22      290.74     20.40 o 
   5   6  10      897.52      909.11     41.36 o 
   6   6  10      298.53      313.12     37.42 o 
   7   6  10        6.94      -15.85     23.35 o 
   8   6  10       26.99       21.24     36.65 o 
  -7   7  10      224.89      239.36     29.46 o 
  -6   7  10      132.92      156.89     25.19 o 
  -5   7  10     1213.22     1357.22     57.43 o 
  -4   7  10      174.68      202.65     18.28 o 
  -3   7  10     1419.03     1458.88     54.08 o 
  -2   7  10     1241.97     1109.88     49.13 o 
  -1   7  10       79.39       71.00     19.12 o 
   0   7  10      844.57      853.38     40.09 o 
   1   7  10      103.84      121.35     14.58 o 
   2   7  10     1205.24     1108.81     43.46 o 
   3   7  10     1521.21     1549.66     64.99 o 
   4   7  10      133.54      157.48     23.38 o 
   5   7  10     1147.53     1158.08     50.25 o 
   6   7  10      106.78      108.64     25.39 o 
   7   7  10      200.64      126.96     37.05 o 
  -7   8  10      269.70      329.32     34.15 o 
  -6   8  10       35.07       33.65     31.46 o 
  -5   8  10      126.00       99.98     24.00 o 
  -4   8  10      475.05      543.02     37.23 o 
  -3   8  10      151.44      178.58     22.53 o 
  -2   8  10      601.23      543.68     43.83 o 
  -1   8  10     1422.01     1405.67     58.46 o 
   0   8  10       30.14       30.02     18.92 o 
   1   8  10     1279.86     1323.43     50.88 o 
   2   8  10      578.91      537.05     24.85 o 
   3   8  10      150.92      181.92     32.36 o 
   4   8  10      475.92      474.09     34.36 o 
   5   8  10      149.87      105.95     25.96 o 
   6   8  10       36.53       34.85     30.11 o 
   7   8  10      267.55      284.45     43.71 o 
  -6   9  10      107.79      193.06     52.65 o 
  -5   9  10      346.10      376.74     32.48 o 
  -4   9  10      186.38      210.11     27.36 o 
  -3   9  10       12.95      -21.89     21.89 o 
  -2   9  10     1260.76     1325.93     58.94 o 
  -1   9  10      892.53      972.46     49.66 o 
   0   9  10      122.01      152.71     23.30 o 
   1   9  10      920.40     1068.49     51.50 o 
   2   9  10     1123.17     1213.64     71.58 o 
   3   9  10        8.76        1.58     23.50 o 
   4   9  10      194.42      220.36     38.60 o 
   5   9  10      300.93      338.00     50.59 o 
   6   9  10      102.99      107.54     35.84 o 
  -5  10  10      102.20      107.71     40.37 o 
  -4  10  10      775.39      804.39     46.19 o 
  -3  10  10      396.09      419.04     33.15 o 
  -2  10  10      189.16      151.98     25.15 o 
  -1  10  10       64.02       55.71     24.14 o 
   0  10  10      581.52      512.66     39.41 o 
   1  10  10      129.61      144.18     26.66 o 
   2  10  10      216.54      229.31     38.23 o 
   3  10  10      409.86      363.64     32.28 o 
   4  10  10      720.57      792.03     59.41 o 
   5  10  10      118.71      117.89     39.74 o 
  -4  11  10      309.78      337.53     35.99 o 
  -3  11  10        3.37       12.88     28.14 o 
  -2  11  10       52.14       29.70     27.13 o 
  -1  11  10      154.99      188.57     30.74 o 
   0  11  10       81.34      102.75     28.68 o 
   1  11  10      193.87      220.26     31.57 o 
   2  11  10       33.10       52.98     32.80 o 
   3  11  10       12.05      -27.01     27.01 o 
   4  11  10      312.82      320.70     47.01 o 
  -3  12  10      109.43       53.17     42.40 o 
  -2  12  10      267.89      279.46     36.23 o 
  -1  12  10       20.90       13.33     43.64 o 
   0  12  10      153.15       98.05     31.82 o 
   1  12  10       29.64       -2.11     40.51 o 
   2  12  10      228.41      222.44     42.26 o 
   3  12  10      108.17      176.64     43.83 o 
   1   0  11     2801.54     3435.26    154.11 o 
   2   0  11     1677.88     1464.97     49.35 o 
   3   0  11      643.23      588.91     21.68 o 
   4   0  11       17.60       14.45      9.21 o 
   5   0  11      949.81      878.41     54.08 o 
   6   0  11     2508.36     2393.66     95.74 o 
   7   0  11      211.80      299.99     50.04 o 
   8   0  11       89.61       33.81     33.43 o 
   9   0  11       10.23      -15.15     36.96 o 
  -9   1  11      131.16      132.10     41.32 o 
  -8   1  11      548.06      565.81     49.03 o 
  -7   1  11     1044.95     1073.29     65.62 o 
  -6   1  11      712.53      694.22     31.71 o 
  -5   1  11      200.36      202.30     15.80 o 
  -4   1  11      564.55      512.58     21.45 o 
  -3   1  11     1750.81     1688.44     49.38 o 
  -2   1  11      380.01      370.61     15.52 o 
  -1   1  11     5652.84     5442.58    187.62 o 
   0   1  11    17080.78    17297.07    759.37 o 
   1   1  11     4743.15     4637.88    226.42 o 
   2   1  11      328.01      306.22     19.73 o 
   3   1  11     1528.24     1542.94     54.75 o 
   4   1  11      656.21      645.07     24.71 o 
   5   1  11      182.22      186.70     28.63 o 
   6   1  11      749.35      737.07     51.25 o 
   7   1  11      957.37      947.41     66.61 o 
   8   1  11      393.38      424.45     46.57 o 
   9   1  11      135.39      186.99     41.44 o 
  -9   2  11       52.14       38.36     37.52 o 
  -8   2  11      240.97      233.01     40.08 o 
  -7   2  11      476.38      533.84     46.53 o 
  -6   2  11      327.90      331.90     24.09 o 
  -5   2  11     1725.81     1638.68     58.47 o 
  -4   2  11      320.42      324.16     14.48 o 
  -3   2  11     4628.42     4625.63    148.00 o 
  -2   2  11     2155.02     1984.75     64.16 o 
  -1   2  11     6907.14     6955.49    270.22 o 
   0   2  11     7844.34     8209.13    362.61 o 
   1   2  11     7937.41     8082.72    327.88 o 
   2   2  11     2076.62     1840.35     63.74 o 
   3   2  11     4457.30     4558.35    130.90 o 
   4   2  11      227.71      223.17     15.92 o 
   5   2  11     1695.17     1710.14     87.72 o 
   6   2  11      341.83      352.05     34.38 o 
   7   2  11      554.45      568.67     47.20 o 
   8   2  11      233.57      229.09     40.48 o 
   9   2  11       62.96       60.53     38.40 o 
  -8   3  11      133.81      103.87     34.37 o 
  -7   3  11      263.70      307.29     61.82 o 
  -6   3  11       74.61      117.83     19.98 o 
  -5   3  11      525.23      579.66     27.78 o 
  -4   3  11      813.62      785.00     32.65 o 
  -3   3  11      365.93      364.92     17.55 o 
  -2   3  11     3068.24     3103.56     99.15 o 
  -1   3  11     5574.63     5254.31    192.02 o 
   0   3  11       48.13       54.72      8.79 o 
   1   3  11     5344.30     5185.91    187.24 o 
   2   3  11     2836.65     2929.90    115.63 o 
   3   3  11      293.51      315.41     15.33 o 
   4   3  11      859.49      837.02     28.82 o 
   5   3  11      568.63      581.43     27.60 o 
   6   3  11       39.63       75.58     27.38 o 
   7   3  11      366.03      397.63     41.68 o 
   8   3  11      104.26       34.80     36.41 o 
  -8   4  11       22.92       51.44     27.24 o 
  -7   4  11      304.79      313.17     28.02 o 
  -6   4  11      440.31      404.43     26.98 o 
  -5   4  11      258.90      245.32     16.17 o 
  -4   4  11     1597.49     1599.89     54.68 o 
  -3   4  11      700.97      716.31     27.34 o 
  -2   4  11     1843.12     1845.93     58.24 o 
  -1   4  11     8706.31     8839.44    279.02 o 
   0   4  11     1585.28     1567.47     60.17 o 
   1   4  11     8954.16     9042.23    318.78 o 
   2   4  11     1632.59     1557.64     66.27 o 
   3   4  11      818.63      819.59     36.23 o 
   4   4  11     1946.04     1983.43     55.66 o 
   5   4  11      272.22      290.19     20.03 o 
   6   4  11      603.91      503.98     60.89 o 
   7   4  11      237.31      187.11     36.08 o 
   8   4  11       46.18        3.38     32.51 o 
  -8   5  11      100.48       65.18     33.82 o 
  -7   5  11      281.91      259.01     24.35 o 
  -6   5  11      122.32      161.59     24.06 o 
  -5   5  11      497.62      487.29     25.24 o 
  -4   5  11      666.10      672.63     28.22 o 
  -3   5  11     2420.90     2395.53     83.36 o 
  -2   5  11     1943.32     1958.92     60.49 o 
  -1   5  11     4736.58     4919.55    182.98 o 
   0   5  11    11992.64    11790.62    420.74 o 
   1   5  11     5082.60     5172.28    182.73 o 
   2   5  11     2145.80     2100.51     67.86 o 
   3   5  11     2659.39     2645.09     75.79 o 
   4   5  11      810.17      818.31     29.54 o 
   5   5  11      451.37      416.43     30.32 o 
   6   5  11      132.63      131.96     23.32 o 
   7   5  11      216.92      185.83     36.34 o 
   8   5  11       72.64       57.45     36.10 o 
  -8   6  11       27.90      -10.97     34.15 o 
  -7   6  11       86.92       91.14     24.90 o 
  -6   6  11      427.27      473.72     31.57 o 
  -5   6  11      677.47      748.64     41.06 o 
  -4   6  11      673.89      668.18     30.39 o 
  -3   6  11     1990.18     1943.81     65.01 o 
  -2   6  11     1625.27     1591.76     54.90 o 
  -1   6  11     1505.14     1560.93     57.36 o 
   0   6  11       29.62       46.19     13.57 o 
   1   6  11     1168.60     1243.99     56.37 o 
   2   6  11     1591.31     1538.16     48.97 o 
   3   6  11     1820.65     1832.63     66.08 o 
   4   6  11      660.89      663.73     31.54 o 
   5   6  11      708.56      766.23     36.11 o 
   6   6  11      404.33      427.14     35.63 o 
   7   6  11       89.13       84.95     45.72 o 
   8   6  11       32.26      -35.85     35.85 o 
  -7   7  11       39.92       48.75     26.47 o 
  -6   7  11       57.92       69.71     22.57 o 
  -5   7  11       73.89       83.31     18.49 o 
  -4   7  11      176.57      181.18     18.76 o 
  -3   7  11     1777.21     1772.54     62.76 o 
  -2   7  11       68.70       59.76     16.64 o 
  -1   7  11      838.02      818.66     38.58 o 
   0   7  11     2903.93     2677.50    101.95 o 
   1   7  11      859.93      788.90     44.45 o 
   2   7  11       74.83       52.35     14.79 o 
   3   7  11     1806.71     1799.20     74.99 o 
   4   7  11      185.77      207.14     20.87 o 
   5   7  11      111.96      121.39     20.46 o 
   6   7  11       59.61       69.52     25.49 o 
   7   7  11       69.82       14.92     53.25 o 
  -7   8  11       10.84        7.94     27.51 o 
  -6   8  11       53.71      103.39     32.69 o 
  -5   8  11     1013.30     1125.43     53.40 o 
  -4   8  11     1011.14      974.81     51.62 o 
  -3   8  11      571.13      616.86     35.06 o 
  -2   8  11     1354.03     1329.69     58.42 o 
  -1   8  11       63.03       33.18     26.92 o 
   0   8  11       18.53       27.70     17.77 o 
   1   8  11       28.81       20.14     17.72 o 
   2   8  11     1313.75     1323.79     59.59 o 
   3   8  11      643.27      590.41     67.45 o 
   4   8  11     1214.23     1148.23     60.18 o 
   5   8  11      984.85      950.93     54.23 o 
   6   8  11       44.11       44.01     34.96 o 
   7   8  11        7.54       21.09     68.35 o 
  -6   9  11      187.24      156.80     40.98 o 
  -5   9  11      239.99      243.58     30.99 o 
  -4   9  11      865.61      885.77     45.86 o 
  -3   9  11       19.23       34.43     23.00 o 
  -2   9  11     1421.15     1355.42     59.08 o 
  -1   9  11      708.50      756.93     41.00 o 
   0   9  11       34.08       30.16     21.09 o 
   1   9  11      691.31      674.88     38.99 o 
   2   9  11     1313.90     1160.24     73.28 o 
   3   9  11       18.98       10.91     22.96 o 
   4   9  11      861.99      794.45     46.43 o 
   5   9  11      252.18      272.91     32.46 o 
   6   9  11      160.50      102.69     39.19 o 
  -5  10  11       18.64       -9.62     33.02 o 
  -4  10  11     1034.12      968.90     51.09 o 
  -3  10  11        7.22       11.80     26.25 o 
  -2  10  11      158.25      176.52     27.23 o 
  -1  10  11      568.34      580.22     36.55 o 
   0  10  11     1658.21     1665.18     73.37 o 
   1  10  11      546.07      500.64     37.81 o 
   2  10  11       98.35       95.65     36.94 o 
   3  10  11        5.28       -8.97     25.60 o 
   4  10  11      915.20      881.41     64.00 o 
   5  10  11       20.21       25.34     41.58 o 
  -4  11  11       78.16      141.53     33.12 o 
  -3  11  11      409.96      336.30     35.73 o 
  -2  11  11      670.94      622.07     41.91 o 
  -1  11  11      226.95      221.97     30.82 o 
   0  11  11       92.17      124.49     30.67 o 
   1  11  11      201.30      196.61     30.96 o 
   2  11  11      723.84      690.71     53.72 o 
   3  11  11      431.74      445.51     37.70 o 
   4  11  11       56.03       96.84     43.11 o 
  -2  12  11       32.76       37.67     31.42 o 
  -1  12  11       94.68       72.38     31.08 o 
   0  12  11      141.37       70.51     31.29 o 
   1  12  11       74.85       54.85     57.07 o 
   2  12  11       43.07       86.60     41.30 o 
   0   0  12      947.89     1056.88     73.03 o 
   1   0  12     3858.41     3769.68    168.82 o 
   2   0  12      680.88      749.57     33.12 o 
   3   0  12     3952.95     4137.35    133.82 o 
   4   0  12      753.76      765.04     30.82 o 
   5   0  12     1538.75     1280.27    131.49 o 
   6   0  12       21.87       27.75     19.49 o 
   7   0  12       19.32       12.24     29.52 o 
   8   0  12      762.28      764.53    103.26 o 
   9   0  12        1.57       14.72     36.83 o 
  -9   1  12        2.86       31.25     36.26 o 
  -8   1  12        0.53       -9.91     34.80 o 
  -7   1  12      453.23      498.26     56.32 o 
  -6   1  12     1716.71     1731.98     61.80 o 
  -5   1  12      268.17      238.29     33.11 o 
  -4   1  12     1666.75     1666.82     48.19 o 
  -3   1  12      121.72      111.39     10.02 o 
  -2   1  12     2706.81     2831.93     95.66 o 
  -1   1  12     9652.94     9607.98    420.51 o 
   0   1  12    14890.32    15103.86    663.91 o 
   1   1  12     9559.01     9443.85    420.00 o 
   2   1  12     3435.81     3589.55    199.74 o 
   3   1  12      198.54      244.00     39.31 o 
   4   1  12     1158.98     1173.95     79.03 o 
   5   1  12      322.96      300.18     46.94 o 
   6   1  12     1676.56     1666.27    169.94 o 
   7   1  12      454.80      491.99     44.38 o 
   8   1  12        0.99       11.27     33.71 o 
   9   1  12        9.04        3.32     55.61 o 
  -8   2  12      137.31      127.44     40.98 o 
  -7   2  12      195.14      206.44     35.16 o 
  -6   2  12      776.01      759.21     33.95 o 
  -5   2  12     1139.65     1063.23     50.43 o 
  -4   2  12      105.30      107.29      9.94 o 
  -3   2  12     1431.69     1458.21     50.27 o 
  -2   2  12     8043.92     8148.97    297.60 o 
  -1   2  12     4602.00     4392.79    198.86 o 
   0   2  12     6599.76     6480.37    287.52 o 
   1   2  12     4528.40     4491.06    198.48 o 
   2   2  12     8000.54     8146.89    366.23 o 
   3   2  12     1309.17     1388.02     43.70 o 
   4   2  12       46.41       31.10     12.36 o 
   5   2  12     1298.29     1215.20     65.55 o 
   6   2  12      664.94      724.08     53.74 o 
   7   2  12      310.35      342.48     38.64 o 
   8   2  12      136.16      163.28     39.04 o 
  -8   3  12      170.89      172.07     37.40 o 
  -7   3  12      404.80      394.71     41.05 o 
  -6   3  12       30.83       13.56     15.12 o 
  -5   3  12      386.93      397.49     26.86 o 
  -4   3  12      894.84      839.20     33.50 o 
  -3   3  12       19.24       37.54     10.54 o 
  -2   3  12     2568.73     2624.68     86.42 o 
  -1   3  12     3754.63     3515.49    153.43 o 
   0   3  12     7590.86     7357.26    263.23 o 
   1   3  12     3494.48     3295.93    122.60 o 
   2   3  12     2543.68     2586.69    101.02 o 
   3   3  12        5.00       -0.70      9.07 o 
   4   3  12      859.52      812.77     29.40 o 
   5   3  12      440.34      467.72     28.24 o 
   6   3  12       40.77        9.46     44.97 o 
   7   3  12      457.74      484.01     43.12 o 
   8   3  12      149.97      176.81     40.53 o 
  -8   4  12       11.97      -13.89     26.22 o 
  -7   4  12      949.96      979.82     43.94 o 
  -6   4  12     1010.97      981.44     41.15 o 
  -5   4  12      921.06      867.06     46.62 o 
  -4   4  12      193.49      190.62     14.27 o 
  -3   4  12     1417.95     1464.24     40.70 o 
  -2   4  12      635.29      645.99     24.72 o 
  -1   4  12     5701.00     5791.45    216.13 o 
   0   4  12      101.53       83.95     11.19 o 
   1   4  12     6031.60     6203.08    215.79 o 
   2   4  12      825.09      714.29     34.58 o 
   3   4  12      993.51     1051.91     40.07 o 
   4   4  12      241.64      244.07     14.88 o 
   5   4  12     1076.95     1086.16     41.06 o 
   6   4  12      965.68      898.75     86.16 o 
   7   4  12      958.40      984.56     64.93 o 
   8   4  12       13.08       20.83     33.43 o 
  -8   5  12       37.66       27.84     33.67 o 
  -7   5  12      235.19      255.32     24.14 o 
  -6   5  12      124.60      126.46     18.95 o 
  -5   5  12     1055.55     1023.16     42.45 o 
  -4   5  12      684.86      683.17     28.20 o 
  -3   5  12      358.58      342.13     16.62 o 
  -2   5  12     2670.54     2633.35     77.31 o 
  -1   5  12     8549.40     8527.81    297.12 o 
   0   5  12      302.83      341.05     19.56 o 
   1   5  12     7981.84     8025.30    296.54 o 
   2   5  12     2670.52     2607.48     86.09 o 
   3   5  12      253.89      276.06     16.54 o 
   4   5  12      754.20      831.55     39.89 o 
   5   5  12     1131.91     1106.38     44.53 o 
   6   5  12       38.52       36.71     27.02 o 
   7   5  12      231.66      193.09     37.28 o 
   8   5  12       47.70       47.74     47.33 o 
  -7   6  12      125.27      137.76     27.54 o 
  -6   6  12      894.55      848.50     44.68 o 
  -5   6  12     1453.80     1383.75     48.84 o 
  -4   6  12       36.14       31.17     15.03 o 
  -3   6  12     2663.65     2654.26     86.63 o 
  -2   6  12       78.34       76.31     12.69 o 
  -1   6  12     1653.42     1751.55     70.40 o 
   0   6  12     4370.10     4125.87    151.45 o 
   1   6  12     1772.31     1837.30     70.57 o 
   2   6  12      114.69      117.99     17.09 o 
   3   6  12     2651.35     2538.55     87.22 o 
   4   6  12       28.04       28.59     17.06 o 
   5   6  12     1119.57     1055.11     49.43 o 
   6   6  12      843.04      698.84     95.55 o 
   7   6  12      101.22      136.18     34.35 o 
  -7   7  12       29.07       50.77     30.62 o 
  -6   7  12      536.73      565.71     36.88 o 
  -5   7  12      779.71      731.37     34.13 o 
  -4   7  12     1004.15     1013.45     39.95 o 
  -3   7  12      158.44      166.41     17.96 o 
  -2   7  12     1530.02     1543.89     64.62 o 
  -1   7  12      725.16      712.88     49.21 o 
   0   7  12     1433.11     1368.47     57.69 o 
   1   7  12      847.94      831.79     38.54 o 
   2   7  12     1488.89     1586.00     77.00 o 
   3   7  12      142.28      158.59     23.02 o 
   4   7  12      842.32      842.70     40.30 o 
   5   7  12      753.25      682.53     35.48 o 
   6   7  12      544.78      564.51     37.89 o 
   7   7  12       18.92       52.78     33.77 o 
  -6   8  12      126.02      189.90     34.15 o 
  -5   8  12      154.70      165.16     26.48 o 
  -4   8  12      181.74      233.70     27.04 o 
  -3   8  12      255.06      257.54     27.49 o 
  -2   8  12     1570.68     1521.55     60.86 o 
  -1   8  12      625.34      630.59     36.86 o 
   0   8  12     1328.80     1298.58     57.28 o 
   1   8  12      762.43      774.22     33.89 o 
   2   8  12     1235.16     1158.53     77.92 o 
   3   8  12      255.69      212.52     21.77 o 
   4   8  12      176.19      206.55     28.36 o 
   5   8  12      119.00      100.47     27.91 o 
   6   8  12      155.39      160.37     37.95 o 
  -6   9  12       64.37       34.45     34.70 o 
  -5   9  12       99.88       70.20     25.44 o 
  -4   9  12      872.92      907.77     46.14 o 
  -3   9  12       50.51       95.71     23.23 o 
  -2   9  12      150.71      186.68     25.72 o 
  -1   9  12      834.63      793.42     42.10 o 
   0   9  12     1356.42     1448.70     63.66 o 
   1   9  12      792.97      789.30     43.34 o 
   2   9  12      165.62      150.89     30.16 o 
   3   9  12       41.46       32.01     15.10 o 
   4   9  12      701.04      689.97     45.87 o 
   5   9  12       67.60       75.57     36.50 o 
   6   9  12       44.62       14.73     36.94 o 
  -5  10  12      425.18      437.23     38.60 o 
  -4  10  12       68.67      103.61     27.90 o 
  -3  10  12      691.89      767.22     43.78 o 
  -2  10  12     1224.27     1217.41     61.14 o 
  -1  10  12      272.62      221.74     28.78 o 
   0  10  12      590.71      550.74     38.63 o 
   1  10  12      260.11      292.33     36.75 o 
   2  10  12     1275.79     1360.34     78.45 o 
   3  10  12      656.46      741.64     57.02 o 
   4  10  12       77.99       40.04     36.33 o 
   5  10  12      343.68      384.01     50.02 o 
  -4  11  12      173.68      150.84     31.45 o 
  -3  11  12       12.83       46.60     29.95 o 
  -2  11  12      132.63      125.43     29.34 o 
  -1  11  12      806.03      820.04     48.05 o 
   0  11  12      192.95      148.63     30.05 o 
   1  11  12      856.65      998.03    112.22 o 
   2  11  12       82.85       47.45     45.97 o 
   3  11  12       19.33       28.02     33.91 o 
   4  11  12      256.47      257.04     44.21 o 
  -2  12  12       91.54      114.27     32.80 o 
  -1  12  12       20.02        9.99     29.73 o 
   0  12  12       71.18       23.52     38.99 o 
   1  12  12       18.40      -14.92     46.08 o 
   2  12  12       80.10       76.77     36.65 o 
   1   0  13     5351.08     5582.64    248.33 o 
   2   0  13      301.95      326.92     18.65 o 
   3   0  13      920.72      866.24     33.86 o 
   4   0  13     8569.82     8076.06    257.66 o 
   5   0  13        8.90        5.91     15.60 o 
   6   0  13       17.15       12.66     17.88 o 
   7   0  13      148.51      193.90     35.15 o 
   8   0  13       39.26        6.66     46.44 o 
  -8   1  13       66.04      102.97     37.66 o 
  -7   1  13       47.17       87.23     32.96 o 
  -6   1  13     1217.97     1183.39     46.77 o 
  -5   1  13     1471.66     1363.96     51.67 o 
  -4   1  13        0.44       -8.80      8.90 o 
  -3   1  13     1962.71     1833.25     54.49 o 
  -2   1  13     5066.76     4884.63    153.15 o 
  -1   1  13      801.10      875.75     42.61 o 
   0   1  13     1687.33     1690.99     79.22 o 
   1   1  13      653.83      721.11     41.08 o 
   2   1  13     4875.52     4631.13    218.28 o 
   3   1  13     1749.13     1691.11     71.27 o 
   4   1  13       30.98       11.51     12.93 o 
   5   1  13     1515.39     1467.59     77.88 o 
   6   1  13     1316.62     1245.90     73.40 o 
   7   1  13       55.14       72.19     33.44 o 
   8   1  13       59.66       20.82     38.48 o 
  -8   2  13       92.06       85.20     33.84 o 
  -7   2  13       54.90       42.30     30.57 o 
  -6   2  13      502.80      482.22     25.05 o 
  -5   2  13      668.61      621.85     30.26 o 
  -4   2  13      945.76      904.91     32.56 o 
  -3   2  13     2012.82     1902.37     66.29 o 
  -2   2  13     2578.59     2624.98    100.39 o 
  -1   2  13     1633.69     1538.51     71.15 o 
   0   2  13       37.88       89.69     14.92 o 
   1   2  13     1508.27     1428.43     70.79 o 
   2   2  13     2633.91     2666.09    123.69 o 
   3   2  13     2073.66     1961.96     65.89 o 
   4   2  13     1147.76     1062.29     45.06 o 
   5   2  13      804.07      830.89     49.27 o 
   6   2  13      385.81      408.42     39.52 o 
   7   2  13       69.34       63.26     30.09 o 
   8   2  13       85.53       53.33     57.93 o 
  -8   3  13       42.25       61.37     36.86 o 
  -7   3  13      119.35      152.25     32.05 o 
  -6   3  13      108.66      102.31     17.19 o 
  -5   3  13     1368.93     1348.38     50.99 o 
  -4   3  13     1911.18     1861.85     60.84 o 
  -3   3  13     3268.46     3187.96    107.47 o 
  -2   3  13     1354.60     1320.54     53.18 o 
   0   3  13        9.91       -5.80      9.12 o 
   1   3  13      352.45      397.80     19.24 o 
   2   3  13     1243.91     1209.58     90.30 o 
   3   3  13     3387.00     3336.50    107.59 o 
   4   3  13     1661.29     1618.40     53.20 o 
   5   3  13     1519.41     1387.38     60.17 o 
   6   3  13      100.06       63.62     28.20 o 
   7   3  13      121.29      139.35     32.85 o 
   8   3  13       61.01       35.86     36.74 o 
  -8   4  13       35.40      -15.25     25.29 o 
  -7   4  13      168.63      143.50     22.05 o 
  -6   4  13      221.99      181.15     23.42 o 
  -5   4  13      599.91      567.02     27.49 o 
  -4   4  13      256.29      296.59     18.77 o 
  -3   4  13     2070.86     1899.59     55.23 o 
  -2   4  13     1933.27     1795.38     52.41 o 
  -1   4  13     8794.61     8815.17    313.30 o 
   0   4  13     4458.10     4505.52    163.42 o 
   1   4  13     8594.02     8686.39    312.57 o 
   2   4  13     1716.32     1557.67     68.27 o 
   3   4  13     1758.83     1684.16     55.07 o 
   4   4  13      230.34      251.45     21.86 o 
   5   4  13      585.71      596.27     35.00 o 
   6   4  13      207.06      193.88     32.29 o 
   7   4  13      148.68      117.67     33.40 o 
   8   4  13       22.85      -21.06     32.65 o 
  -8   5  13       64.54        4.51     35.64 o 
  -7   5  13      113.32      146.07     22.59 o 
  -6   5  13       41.49       41.60     19.21 o 
  -5   5  13     1133.11     1057.83     36.98 o 
  -4   5  13     1174.30     1127.70     37.95 o 
  -3   5  13     2506.96     2486.93     76.47 o 
  -2   5  13      926.93      831.03     28.79 o 
  -1   5  13     1697.30     1629.89     66.69 o 
   0   5  13       16.55        8.02     11.23 o 
   1   5  13     1861.79     1803.83     66.95 o 
   2   5  13      723.54      680.70     36.84 o 
   3   5  13     2691.06     2638.85     77.06 o 
   4   5  13     1048.17      992.59     49.96 o 
   5   5  13      926.79      944.61     43.32 o 
   6   5  13       26.97       46.16     28.34 o 
   7   5  13       95.09       83.76     34.97 o 
   8   5  13       69.26       53.80     61.71 o 
  -7   6  13      257.86      222.15     28.35 o 
  -6   6  13      136.84      144.54     23.74 o 
  -5   6  13      318.27      307.75     22.10 o 
  -4   6  13     1258.00     1264.66     50.29 o 
  -3   6  13       29.15       12.10     14.10 o 
  -2   6  13      158.93      189.59     16.39 o 
  -1   6  13      930.97      851.09     40.13 o 
   0   6  13     3349.58     3363.60    124.81 o 
   1   6  13      879.77      921.79     41.17 o 
   2   6  13      174.01      206.13     18.98 o 
   3   6  13       48.72       67.42     15.70 o 
   4   6  13     1399.88     1472.48     53.15 o 
   5   6  13      311.40      305.64     24.49 o 
   6   6  13      108.89      115.51     34.05 o 
   7   6  13      273.72      294.18     40.65 o 
  -7   7  13       20.28        5.93     27.37 o 
  -6   7  13      451.62      467.61     34.26 o 
  -5   7  13       83.30       57.43     24.46 o 
  -4   7  13      424.92      476.94     26.03 o 
  -3   7  13      649.79      661.00     34.60 o 
  -2   7  13     1961.60     1942.77     75.52 o 
  -1   7  13      412.57      402.72     25.56 o 
   0   7  13     1330.75     1265.26     53.87 o 
   1   7  13      433.07      410.97     31.53 o 
   2   7  13     1794.07     1787.99     76.52 o 
   3   7  13      532.68      552.31     35.39 o 
   4   7  13      393.38      376.23     31.42 o 
   5   7  13       75.14       85.57     21.38 o 
   6   7  13      430.11      422.86     35.81 o 
   7   7  13       19.18        6.54     35.37 o 
  -6   8  13      170.93      194.76     38.09 o 
  -5   8  13      509.14      517.41     35.64 o 
  -4   8  13      779.22      748.54     40.60 o 
  -3   8  13      441.23      444.36     30.33 o 
  -2   8  13      655.43      615.03     34.12 o 
  -1   8  13      433.07      414.94     28.91 o 
   0   8  13     1093.98     1091.46     50.55 o 
   1   8  13      470.05      435.99     24.61 o 
   2   8  13      559.05      568.19     54.88 o 
   3   8  13      493.84      465.33     27.04 o 
   4   8  13      769.41      750.70     42.71 o 
   5   8  13      499.42      526.69     37.88 o 
   6   8  13      141.88      187.64     38.24 o 
  -6   9  13       45.15       45.60     35.71 o 
  -5   9  13      481.20      538.44     37.62 o 
  -4   9  13       75.49       32.52     23.41 o 
  -3   9  13      141.64      213.29     27.05 o 
  -2   9  13      277.69      306.86     28.72 o 
  -1   9  13      205.49      177.86     22.98 o 
   0   9  13      847.21      811.75     43.34 o 
   1   9  13      194.11      211.03     33.70 o 
   2   9  13      277.28      345.90     40.48 o 
   3   9  13      198.38      174.77     43.10 o 
   4   9  13      126.52      155.77     39.56 o 
   5   9  13      422.98      437.66     39.18 o 
   6   9  13       59.60       58.65     34.49 o 
  -5  10  13       92.71      125.09     32.39 o 
  -4  10  13       65.56       54.35     26.98 o 
  -3  10  13      356.32      349.01     33.43 o 
  -2  10  13      546.87      493.27     35.44 o 
  -1  10  13      216.74      202.43     28.02 o 
   0  10  13      210.53      205.45     27.22 o 
   1  10  13      216.17      264.92     38.34 o 
   2  10  13      614.12      630.35     54.08 o 
   3  10  13      258.49      298.91     38.51 o 
   4  10  13       58.30       32.44     35.82 o 
   5  10  13      130.93      135.91     40.40 o 
  -3  11  13       67.09       88.08     28.58 o 
  -2  11  13      114.19      108.48     30.30 o 
  -1  11  13      245.55      233.70     40.50 o 
   0  11  13      459.59      440.79     36.99 o 
   1  11  13      280.53      270.39     40.78 o 
   2  11  13       85.96       83.99     35.83 o 
   3  11  13       52.41       25.11     34.48 o 
  -1  12  13      267.29      284.31     38.51 o 
   0  12  13      433.40      393.02     47.33 o 
   1  12  13      277.85      336.74     82.74 o 
   0   0  14       23.39       38.33     17.06 o 
   1   0  14     7443.04     7721.90    341.64 o 
   2   0  14     3722.09     3307.53    124.05 o 
   3   0  14        3.01       -4.94     10.35 o 
   4   0  14      235.84      239.75     15.94 o 
   5   0  14      573.64      522.45     31.83 o 
   6   0  14      606.13      494.11     68.71 o 
   7   0  14      332.79      297.09     37.86 o 
   8   0  14       30.30      106.32     38.04 o 
  -8   1  14       60.96       70.68     36.39 o 
  -7   1  14       83.09      132.50     33.44 o 
  -6   1  14       18.70       20.63     14.64 o 
  -5   1  14      307.18      271.90     19.57 o 
  -4   1  14     5124.50     4822.70    132.49 o 
  -3   1  14     5275.37     5132.14    149.52 o 
  -2   1  14      770.08      788.39     29.80 o 
  -1   1  14     3014.94     3116.90    112.97 o 
   0   1  14        9.70       18.20     12.41 o 
   1   1  14     2822.96     2925.36    137.65 o 
   2   1  14      645.32      687.31     42.35 o 
   3   1  14     5405.20     5311.69    195.44 o 
   4   1  14     4355.49     4134.31    172.37 o 
   5   1  14      434.47      455.03     36.54 o 
   6   1  14       23.05       11.11     18.40 o 
   7   1  14      135.79       84.45     40.65 o 
   8   1  14       79.30       89.79     38.39 o 
  -8   2  14       32.72       81.53     36.01 o 
  -7   2  14       57.58       50.90     31.01 o 
  -6   2  14      233.65      232.13     20.01 o 
  -5   2  14     1164.68     1080.44     41.86 o 
  -4   2  14      684.65      612.53     25.39 o 
  -3   2  14     2196.54     2164.95     64.83 o 
  -2   2  14     3131.02     3146.05    114.62 o 
  -1   2  14     5029.68     4894.21    224.53 o 
   0   2  14      949.85     1067.02     54.29 o 
   1   2  14     5216.74     5137.28    224.45 o 
   2   2  14     2896.96     2867.37    137.00 o 
   3   2  14     2092.68     2108.84     85.24 o 
   4   2  14      753.03      679.26     34.67 o 
   5   2  14     1056.69      985.59     64.87 o 
   6   2  14      221.57      277.37     42.94 o 
   7   2  14       49.12       39.04     34.42 o 
   8   2  14       23.17       36.94     40.55 o 
  -8   3  14       62.15       31.57     37.03 o 
  -7   3  14      149.73      100.79     25.24 o 
  -6   3  14       81.89       87.26     17.40 o 
  -5   3  14     1369.02     1289.93     49.78 o 
  -4   3  14       89.31      107.21     14.24 o 
  -3   3  14     3886.84     3671.56    122.94 o 
  -2   3  14     1422.32     1485.59     59.78 o 
  -1   3  14     1526.61     1536.09     79.40 o 
   0   3  14     7348.42     7420.47    265.79 o 
   1   3  14     1726.99     1732.35     62.96 o 
   2   3  14     1432.21     1451.60     71.29 o 
   3   3  14     3977.87     3816.99    122.91 o 
   4   3  14       67.93       94.25     13.58 o 
   5   3  14     1429.23     1378.88     76.29 o 
   6   3  14       98.45      105.65     30.02 o 
   7   3  14      162.09      164.99     37.38 o 
   8   3  14       88.72      123.67     49.79 o 
  -8   4  14       89.24       77.59     29.35 o 
  -7   4  14       14.91       14.61     23.33 o 
  -6   4  14      314.44      269.96     22.25 o 
  -5   4  14      586.30      627.39     29.49 o 
  -4   4  14      865.71      806.22     35.40 o 
  -3   4  14     2184.66     2101.30     72.79 o 
  -2   4  14     5156.68     5001.40    139.22 o 
  -1   4  14      387.23      376.54     22.91 o 
   0   4  14     1096.69     1020.75     42.27 o 
   1   4  14      537.50      534.48     23.79 o 
   2   4  14     4610.04     4623.08    180.61 o 
   3   4  14     2231.73     2141.96     73.13 o 
   4   4  14      905.05      876.94     36.80 o 
   5   4  14      433.15      503.54     33.85 o 
   6   4  14      361.39      421.53     41.53 o 
   7   4  14       14.72       23.30     31.01 o 
   8   4  14      114.15      118.58     40.92 o 
  -8   5  14       77.74       59.38     36.30 o 
  -7   5  14      502.43      520.77     31.73 o 
  -6   5  14      632.83      599.60     31.60 o 
  -5   5  14      244.27      264.65     18.46 o 
  -4   5  14     1273.19     1309.72     43.93 o 
  -3   5  14      299.30      339.27     17.68 o 
  -2   5  14      507.58      454.41     21.87 o 
  -1   5  14      635.83      609.31     30.60 o 
   0   5  14     2276.19     2117.59     80.83 o 
   1   5  14      571.75      602.14     30.05 o 
   2   5  14      793.39      733.26     40.86 o 
   3   5  14      298.12      323.59     24.13 o 
   4   5  14     1250.82     1320.41     50.25 o 
   5   5  14      239.22      236.76     25.91 o 
   6   5  14      587.72      598.60     49.11 o 
   7   5  14      504.24      515.11     50.84 o 
   8   5  14       55.37       13.47     45.83 o 
  -7   6  14       81.88       60.27     26.21 o 
  -6   6  14      370.53      424.74     32.44 o 
  -5   6  14      152.70      184.77     20.48 o 
  -4   6  14      428.86      405.52     23.93 o 
  -3   6  14      171.68      201.39     20.72 o 
  -2   6  14     1803.15     1813.60     68.71 o 
  -1   6  14      489.11      450.95     28.11 o 
   0   6  14     1079.11     1060.67     46.00 o 
   1   6  14      648.97      637.52     30.13 o 
   2   6  14     2264.24     2342.94     82.29 o 
   3   6  14      145.46      160.84     21.67 o 
   4   6  14      349.88      357.98     25.18 o 
   5   6  14      172.04      181.16     25.06 o 
   6   6  14      431.28      471.61     81.20 o 
   7   6  14       85.66       40.53     35.14 o 
  -7   7  14       90.29       91.90     28.83 o 
  -6   7  14       13.88       14.59     24.23 o 
  -5   7  14      616.39      662.15     33.25 o 
  -4   7  14      804.57      887.00     40.50 o 
  -3   7  14      714.62      692.77     38.20 o 
  -2   7  14      617.67      669.43     34.89 o 
  -1   7  14       42.95       46.42     16.37 o 
   0   7  14      164.17      180.75     19.60 o 
   1   7  14       13.63       -0.75     16.63 o 
   2   7  14      574.51      626.26     35.41 o 
   3   7  14      796.32      750.60     50.19 o 
   4   7  14      915.86     1059.41     55.52 o 
   5   7  14      664.97      693.89     36.02 o 
   6   7  14       12.87        9.98     30.58 o 
   7   7  14       76.86      120.87     39.20 o 
  -6   8  14      319.57      351.45     42.30 o 
  -5   8  14      156.87      183.96     28.07 o 
  -4   8  14       66.67       47.75     22.94 o 
  -3   8  14      428.57      456.07     31.80 o 
  -2   8  14      159.39      196.30     22.66 o 
  -1   8  14     1433.16     1347.41     59.32 o 
   0   8  14     1483.19     1446.29     62.08 o 
   1   8  14     1435.03     1357.10     74.83 o 
   2   8  14      132.42      167.65     22.74 o 
   3   8  14      541.15      525.26     32.60 o 
   4   8  14       35.33        6.24     25.27 o 
   5   8  14      148.70      140.93     27.96 o 
   6   8  14      268.16      199.85     40.98 o 
  -5   9  14      149.78      162.87     31.30 o 
  -4   9  14      143.17      142.11     26.75 o 
  -3   9  14     1357.55     1355.06     71.75 o 
  -2   9  14      517.82      478.99     34.58 o 
  -1   9  14       81.19      110.93     22.15 o 
   0   9  14        6.71       21.73     20.95 o 
   1   9  14       61.89       53.26     32.70 o 
   2   9  14      683.60      716.33     47.34 o 
   3   9  14     1328.37     1228.91     60.70 o 
   4   9  14      151.39      187.83     29.31 o 
   5   9  14      132.21      113.45     30.84 o 
  -4  10  14      181.52      173.82     37.17 o 
  -3  10  14      377.05      407.71     34.51 o 
  -2  10  14      192.01      192.50     29.02 o 
  -1  10  14      159.12      113.28     26.08 o 
   0  10  14      869.61      900.90     49.80 o 
   1  10  14      182.44      125.32     33.74 o 
   2  10  14      201.33      254.44     80.38 o 
   3  10  14      375.49      409.85     42.33 o 
   4  10  14      141.41      198.24     60.39 o 
  -3  11  14       27.95       30.48     28.89 o 
  -2  11  14      562.45      543.78     39.39 o 
  -1  11  14      326.01      393.83     35.83 o 
   0  11  14      215.91      237.36     39.25 o 
   1  11  14      348.33      377.19     45.30 o 
   2  11  14      490.85      417.09     67.07 o 
   3  11  14       37.04       52.61     59.32 o 
   1   0  15     8840.76     8363.76    370.43 o 
   2   0  15     2468.56     2678.16    101.95 o 
   3   0  15       46.31       52.32     11.55 o 
   4   0  15      622.01      601.80     27.85 o 
   5   0  15     2538.06     2430.43     97.57 o 
   6   0  15      148.29      120.16     30.96 o 
   7   0  15      153.31      219.01     39.33 o 
   8   0  15       13.32       30.93     36.29 o 
  -8   1  15       17.79       -2.27     34.79 o 
  -7   1  15      429.81      455.32     46.46 o 
  -6   1  15      228.73      203.51     35.11 o 
  -5   1  15      146.99      143.87     16.83 o 
  -4   1  15      979.54      942.26     34.05 o 
  -3   1  15      404.78      413.72     21.66 o 
  -2   1  15      123.17      113.84     12.11 o 
  -1   1  15     8286.09     8353.50    302.33 o 
   0   1  15     2106.79     2668.78    122.49 o 
   1   1  15     8472.10     8376.25    523.27 o 
   2   1  15       58.41       52.61     20.77 o 
   3   1  15      291.89      296.34     22.28 o 
   4   1  15      992.90      976.11     45.63 o 
   5   1  15      107.49      147.91     34.02 o 
   6   1  15      255.42      266.49     26.35 o 
   7   1  15      412.75      437.25     51.11 o 
   8   1  15       17.18       15.48     38.79 o 
  -8   2  15      277.85      289.16     44.95 o 
  -7   2  15      212.34      198.86     26.42 o 
  -6   2  15       19.32       14.47     15.76 o 
  -5   2  15      324.11      293.99     27.59 o 
  -4   2  15      118.64       91.19     11.99 o 
  -3   2  15      727.56      678.02     26.33 o 
  -2   2  15      320.64      339.42     20.38 o 
  -1   2  15     3232.93     3214.20    141.46 o 
   0   2  15    16341.59    16135.96    710.30 o 
   1   2  15     2918.75     2977.23    140.99 o 
   2   2  15      267.19      254.58     21.53 o 
   3   2  15      656.89      653.45     35.34 o 
   4   2  15      111.41      102.22     16.39 o 
   5   2  15      222.71      234.87     32.66 o 
   6   2  15       15.10       29.60     32.80 o 
   7   2  15      213.00      221.55     40.22 o 
   8   2  15      268.06      272.17     45.39 o 
  -8   3  15       25.28       12.63     35.26 o 
  -7   3  15       47.04       53.99     23.55 o 
  -6   3  15     2038.65     2150.00     86.17 o 
  -5   3  15      198.25      231.64     19.06 o 
  -4   3  15       82.37       89.49     17.00 o 
  -3   3  15      654.67      646.35     29.96 o 
  -2   3  15     6097.43     6020.65    222.35 o 
  -1   3  15      664.34      630.14     38.46 o 
   0   3  15      293.31      327.64     21.83 o 
   1   3  15      661.54      644.16     29.23 o 
   2   3  15     6066.14     6013.86    268.44 o 
   3   3  15      617.29      612.69     28.32 o 
   4   3  15      101.13       70.70     17.42 o 
   5   3  15      257.11      263.66     33.27 o 
   6   3  15     1938.76     1891.80    109.91 o 
   7   3  15       56.66       41.01     34.09 o 
   8   3  15       21.12       21.90     36.47 o 
  -8   4  15      309.90      322.74     43.34 o 
  -7   4  15       51.35       61.43     23.97 o 
  -6   4  15      222.58      223.30     26.39 o 
  -5   4  15      387.30      373.38     23.78 o 
  -4   4  15      284.62      258.50     19.66 o 
  -3   4  15     1212.38     1143.26     42.80 o 
  -2   4  15      501.17      570.49     26.07 o 
  -1   4  15     1820.12     1737.47     69.45 o 
   0   4  15     5970.93     5847.51    211.06 o 
   1   4  15     1928.94     1850.41     68.80 o 
   2   4  15      545.53      525.03     35.74 o 
   3   4  15     1073.45     1029.18     42.12 o 
   4   4  15      292.83      281.79     24.49 o 
   5   4  15      352.30      381.52     28.56 o 
   6   4  15      223.93      220.02     37.55 o 
   7   4  15       40.90       67.86     34.68 o 
   8   4  15      333.61      322.02     46.78 o 
  -7   5  15      182.25      191.63     27.99 o 
  -6   5  15       57.54       37.91     19.34 o 
  -5   5  15      778.31      791.33     32.34 o 
  -4   5  15     2067.84     2009.76     59.33 o 
  -3   5  15      235.99      232.67     16.09 o 
  -2   5  15     2073.12     2001.19     63.75 o 
  -1   5  15     1024.23     1050.58     44.10 o 
   0   5  15      621.69      685.06     33.13 o 
   1   5  15      957.27      991.89     43.24 o 
   2   5  15     1657.46     1629.10     74.47 o 
   3   5  15      122.98      150.75     19.83 o 
   4   5  15     1671.18     1704.30     67.09 o 
   5   5  15      691.02      741.57     43.63 o 
   6   5  15       95.03       79.01     39.37 o 
   7   5  15      174.37      197.10     40.80 o 
  -7   6  15      410.71      376.45     34.10 o 
  -6   6  15       46.43       35.85     23.07 o 
  -5   6  15       72.78      106.98     19.13 o 
  -4   6  15      168.89      184.09     18.69 o 
  -3   6  15       87.43       69.72     14.53 o 
  -2   6  15     1828.74     1790.95     62.86 o 
  -1   6  15     3319.01     3234.62    116.80 o 
   0   6  15      556.07      538.56     28.61 o 
   1   6  15     2967.60     2912.07    144.29 o 
   2   6  15     1846.97     1797.00     74.42 o 
   3   6  15       46.69       34.71     16.79 o 
   4   6  15      140.41      150.04     19.86 o 
   5   6  15       39.39       41.15     23.32 o 
   6   6  15       20.68       45.41     33.84 o 
   7   6  15      393.58      384.24     47.40 o 
  -6   7  15      127.28      209.28     32.49 o 
  -5   7  15       58.68       39.56     20.07 o 
  -4   7  15      723.70      723.41     34.47 o 
  -3   7  15      368.14      393.31     27.69 o 
  -2   7  15      494.77      487.27     29.80 o 
  -1   7  15     2623.12     2475.20     97.60 o 
   0   7  15      112.11      141.11     19.84 o 
   1   7  15     2734.04     2616.10    121.82 o 
   2   7  15      541.18      534.32     31.72 o 
   3   7  15      363.23      367.02     36.22 o 
   4   7  15      776.31      745.98     41.66 o 
   5   7  15       57.60       47.28     21.67 o 
   6   7  15      139.74      173.12     36.29 o 
  -6   8  15       50.40       19.30     31.81 o 
  -5   8  15      433.69      466.94     34.73 o 
  -4   8  15      240.24      257.92     28.34 o 
  -3   8  15     1251.14     1213.54     56.33 o 
  -2   8  15      105.38       96.98     30.48 o 
  -1   8  15       53.15       41.84     19.32 o 
   0   8  15     1553.06     1608.07     68.07 o 
   1   8  15       70.07       66.66     20.24 o 
   2   8  15      131.10      107.93     21.94 o 
   3   8  15     1193.57     1203.78     58.02 o 
   4   8  15      209.21      243.61     36.73 o 
   5   8  15      412.54      419.91     37.19 o 
   6   8  15       56.36       50.11     54.68 o 
  -5   9  15      235.40      251.69     31.45 o 
  -4   9  15      156.97      125.30     26.43 o 
  -3   9  15      249.28      309.11     30.19 o 
  -2   9  15      451.36      446.38     32.00 o 
  -1   9  15      383.68      371.64     34.80 o 
   0   9  15        8.87       15.43     21.92 o 
   1   9  15      425.76      420.93     40.15 o 
   2   9  15      339.30      349.02     40.71 o 
   3   9  15      309.22      330.98     30.63 o 
   4   9  15      158.30      121.20     33.64 o 
   5   9  15      199.52      199.86     33.56 o 
  -4  10  15      139.22       59.64     34.42 o 
  -3  10  15      315.00      369.66     33.61 o 
  -2  10  15      450.53      459.88     34.84 o 
  -1  10  15      686.53      742.02     43.33 o 
   0  10  15      745.26      788.86     55.74 o 
   1  10  15      657.11      734.73     54.89 o 
   2  10  15      555.51      558.20     57.11 o 
   3  10  15      348.87      321.79     46.12 o 
   4  10  15      104.11      105.44     58.25 o 
  -3  11  15      283.18      271.29     36.92 o 
  -2  11  15      166.30      162.31     31.46 o 
  -1  11  15      318.75      329.52     34.35 o 
   0  11  15       54.28       75.22     38.26 o 
   1  11  15      317.38      263.60     44.34 o 
   2  11  15      194.14      216.95     40.58 o 
   3  11  15      231.16      164.05     60.18 o 
   0   0  16       67.63       48.19     19.99 o 
   1   0  16     7071.67     6793.03    302.39 o 
   2   0  16     6143.84     6376.23    283.96 o 
   3   0  16      313.48      328.43     19.16 o 
   4   0  16        0.15       14.38     12.72 o 
   5   0  16        5.55       26.23     18.85 o 
   6   0  16        6.88        6.43     19.27 o 
   7   0  16      136.34       88.07     34.95 o 
   8   0  16       22.73       -5.73     34.86 o 
  -8   1  16       28.24       73.63     36.11 o 
  -7   1  16      397.20      374.28     45.39 o 
  -6   1  16       99.78       71.22     20.57 o 
  -5   1  16     1199.60     1193.48     49.21 o 
  -4   1  16     2563.40     2642.70     78.28 o 
  -3   1  16     2410.88     2344.19     74.95 o 
  -2   1  16     1227.17     1221.17     45.13 o 
  -1   1  16     5479.76     5518.78    192.83 o 
   0   1  16     2214.62     2200.59    103.07 o 
   1   1  16     4466.82     4547.70    332.52 o 
   2   1  16     1364.64     1350.93     88.73 o 
   3   1  16     2838.01     2775.79     99.41 o 
   4   1  16     2488.57     2509.46    102.50 o 
   5   1  16     1334.25     1345.61     58.67 o 
   6   1  16      122.21      140.60     23.19 o 
   7   1  16      362.92      429.87     45.23 o 
   8   1  16       45.62       52.91     63.53 o 
  -8   2  16        7.11       17.81     37.91 o 
  -7   2  16      453.39      410.46     34.16 o 
  -6   2  16     1396.46     1409.60     54.97 o 
  -5   2  16      735.50      706.22     34.41 o 
  -4   2  16      550.74      542.85     23.26 o 
  -3   2  16     1785.08     1829.49     56.09 o 
  -2   2  16     3724.15     3522.64    129.86 o 
  -1   2  16     2044.32     1786.10     92.78 o 
   0   2  16      472.53      533.74     33.49 o 
   1   2  16     2317.04     2156.26     93.43 o 
   2   2  16     3448.44     3294.25    155.65 o 
   3   2  16     1715.71     1700.00     73.66 o 
   4   2  16      551.27      536.49     32.07 o 
   5   2  16      747.32      798.18     53.63 o 
   6   2  16     1297.12     1367.49     83.62 o 
   7   2  16      537.70      536.07     49.03 o 
   8   2  16       10.55       27.82     41.69 o 
  -8   3  16      289.91      222.55     40.25 o 
  -7   3  16       27.31      -16.43     24.07 o 
  -6   3  16      250.74      287.58     23.01 o 
  -5   3  16      285.72      271.88     20.83 o 
  -4   3  16      426.80      391.37     19.42 o 
  -3   3  16     1686.86     1621.02     54.98 o 
  -2   3  16     1664.05     1654.01     65.63 o 
  -1   3  16       12.29        3.33     15.85 o 
   0   3  16    11148.39    10414.06    461.04 o 
   1   3  16       15.41       19.06      9.81 o 
   2   3  16     1514.00     1541.53     78.13 o 
   3   3  16     1463.96     1365.69     54.16 o 
   4   3  16      472.73      456.58     28.79 o 
   5   3  16      274.79      312.81     35.34 o 
   6   3  16      186.46      295.50     39.36 o 
   7   3  16       31.22       13.76     33.85 o 
   8   3  16      258.85      256.50     44.46 o 
  -7   4  16       65.98       30.57     24.10 o 
  -6   4  16      357.46      408.58     29.06 o 
  -5   4  16      446.61      446.94     25.30 o 
  -4   4  16      682.44      699.46     31.20 o 
  -3   4  16      100.58      115.99     15.39 o 
  -2   4  16     2297.49     2157.76     73.79 o 
  -1   4  16      533.87      517.18     27.27 o 
   0   4  16      402.65      408.70     22.23 o 
   1   4  16      657.94      566.05     35.63 o 
   2   4  16     2317.17     2263.03    104.31 o 
   3   4  16       80.44       81.42     16.43 o 
   4   4  16      540.25      525.72     34.48 o 
   5   4  16      372.69      370.47     39.46 o 
   6   4  16      334.82      323.93     42.40 o 
   7   4  16       88.03       65.36     34.62 o 
  -7   5  16      269.23      277.59     34.87 o 
  -6   5  16       48.03       62.67     17.84 o 
  -5   5  16      817.54      790.05     33.12 o 
  -4   5  16     1128.68     1066.09     39.52 o 
  -3   5  16      155.70      150.28     15.12 o 
  -2   5  16     1030.62     1069.47     43.15 o 
  -1   5  16      692.64      683.41     34.41 o 
   0   5  16     1684.47     1632.83     64.59 o 
   1   5  16      650.38      696.66     42.84 o 
   2   5  16     1210.46     1261.13     51.76 o 
   3   5  16      133.23       99.47     18.91 o 
   4   5  16     1276.08     1215.53     54.40 o 
   5   5  16      761.01      802.00     57.82 o 
   6   5  16       72.62       36.82     32.96 o 
   7   5  16      262.25      285.49     43.21 o 
  -7   6  16      305.78      347.89     38.90 o 
  -6   6  16      270.72      260.71     28.55 o 
  -5   6  16      183.65      136.60     20.95 o 
  -4   6  16      474.68      443.72     26.15 o 
  -3   6  16      603.52      585.30     39.41 o 
  -2   6  16     1578.39     1518.70     62.80 o 
  -1   6  16     2565.03     2482.34     95.76 o 
   0   6  16        7.01       14.00     14.58 o 
   1   6  16     2523.64     2525.79    119.20 o 
   2   6  16     1547.36     1517.31     64.82 o 
   3   6  16      623.77      559.63     42.52 o 
   4   6  16      639.54      637.01     58.68 o 
   5   6  16      276.71      269.99     28.95 o 
   6   6  16      282.70      243.07     39.61 o 
   7   6  16      277.71      295.36     44.61 o 
  -6   7  16       44.24       53.64     26.49 o 
  -5   7  16      368.89      384.69     26.77 o 
  -4   7  16      278.73      193.99     20.58 o 
  -3   7  16      829.19      883.07     44.73 o 
  -2   7  16      251.54      236.13     23.81 o 
  -1   7  16     1353.66     1231.96     54.85 o 
   0   7  16      379.82      385.55     26.06 o 
   1   7  16     1325.96     1291.80     68.94 o 
   2   7  16      327.43      356.13     26.85 o 
   3   7  16      778.63      788.85     55.77 o 
   4   7  16      264.27      253.16     33.07 o 
   5   7  16      381.86      415.02     34.07 o 
   6   7  16       29.09       10.50     34.35 o 
  -6   8  16       67.97       94.81     35.23 o 
  -5   8  16        2.75       -4.48     25.29 o 
  -4   8  16       48.11       45.10     22.58 o 
  -3   8  16        5.46      -11.57     26.57 o 
  -2   8  16      425.67      422.86     29.42 o 
  -1   8  16     1621.73     1602.66     69.05 o 
   0   8  16       75.71       81.38     27.39 o 
   1   8  16     1683.50     1682.72     71.64 o 
   2   8  16      383.85      403.28     30.92 o 
   3   8  16       17.58      -21.38     21.38 o 
   4   8  16       26.89       14.44     40.76 o 
   5   8  16        7.12        0.12     27.96 o 
   6   8  16       77.23       73.10     51.33 o 
  -5   9  16      275.05      266.62     32.81 o 
  -4   9  16       41.87       89.26     25.44 o 
  -3   9  16      282.67      329.29     34.93 o 
  -2   9  16       39.78       61.99     23.61 o 
  -1   9  16       77.04       68.34     22.10 o 
   0   9  16      489.83      609.44     47.36 o 
   1   9  16      115.68      110.80     32.52 o 
   2   9  16       57.60       37.91     32.41 o 
   3   9  16      455.26      504.87     34.74 o 
   4   9  16       54.57       55.50     34.88 o 
   5   9  16      325.16      310.31     35.39 o 
  -4  10  16      222.92      164.16     30.98 o 
  -3  10  16      302.38      287.66     32.71 o 
  -2  10  16      185.70      257.88     31.33 o 
  -1  10  16       54.12       65.43     26.20 o 
   0  10  16      152.94      207.29     39.25 o 
   1  10  16       60.38       29.02     34.76 o 
   2  10  16      167.28      192.80     56.22 o 
   3  10  16      336.92      291.97     62.82 o 
   4  10  16      275.02      270.34     59.04 o 
  -2  11  16      618.93      639.32     42.94 o 
  -1  11  16      222.52      220.74     32.70 o 
   0  11  16      364.63      476.28     48.83 o 
   1  11  16      165.89      217.75     39.68 o 
   2  11  16      560.87      527.69     51.88 o 
   1   0  17       38.50       60.25     22.70 o 
   2   0  17     1676.14     1835.48     87.85 o 
   3   0  17     2810.26     2645.19     89.60 o 
   4   0  17     9933.31     9518.90    304.24 o 
   5   0  17      379.85      400.44     29.40 o 
   6   0  17       41.16       41.35     20.93 o 
   7   0  17       55.95       41.73     34.15 o 
   8   0  17        7.79       53.91     41.01 o 
  -8   1  17       81.77       44.77     38.02 o 
  -7   1  17       58.36       44.84     32.73 o 
  -6   1  17      723.90      714.57     40.59 o 
  -5   1  17     1355.30     1347.60     60.20 o 
  -4   1  17     1080.77     1056.13     37.34 o 
  -3   1  17     2760.71     2827.51     87.45 o 
  -2   1  17     4237.06     3930.89    139.99 o 
  -1   1  17     1042.54     1046.54     46.02 o 
   0   1  17        2.85       -3.35     12.37 o 
   1   1  17     1243.45     1099.14     77.53 o 
   2   1  17     3660.65     3311.64    240.93 o 
   3   1  17     3119.00     3095.36    115.09 o 
   4   1  17     1024.03     1061.05     42.78 o 
   5   1  17     1228.21     1249.12     61.00 o 
   6   1  17      698.58      636.42     50.32 o 
   7   1  17       45.31       50.37     34.67 o 
   8   1  17       64.95       70.67     38.77 o 
  -8   2  17      169.65      175.28     43.05 o 
  -7   2  17      135.68      103.38     27.33 o 
  -6   2  17      180.70      201.77     21.56 o 
  -5   2  17     1790.57     1735.78     65.12 o 
  -4   2  17     1509.05     1461.59     46.15 o 
  -3   2  17     1604.70     1621.88     56.95 o 
  -2   2  17     2848.96     2798.85    135.10 o 
  -1   2  17       81.00      116.82     23.06 o 
   0   2  17      578.74      636.43     38.64 o 
   1   2  17       62.90       59.46     16.56 o 
   2   2  17     2967.98     3043.98    134.78 o 
   3   2  17     1592.65     1523.94     67.22 o 
   4   2  17     1303.34     1230.50     60.35 o 
   5   2  17     1879.72     1923.82    100.03 o 
   6   2  17      216.72      258.16     40.20 o 
   7   2  17      151.63      113.70     38.24 o 
   8   2  17      171.84      168.24     40.73 o 
  -7   3  17        7.04       14.98     24.47 o 
  -6   3  17        9.27       -3.96     17.04 o 
  -5   3  17      843.84      807.02     37.53 o 
  -4   3  17     2124.23     2046.05     66.54 o 
  -3   3  17     3800.16     3694.28    122.25 o 
  -2   3  17       35.17       63.09     19.34 o 
  -1   3  17      983.99      904.01     53.48 o 
   0   3  17     1529.57     1476.32     73.39 o 
   1   3  17     1175.45     1103.96     54.52 o 
   2   3  17       52.10       50.30     17.03 o 
   3   3  17     3687.24     3685.48    140.31 o 
   4   3  17     2485.58     2333.63     89.14 o 
   5   3  17      832.09      858.63     58.97 o 
   6   3  17       14.53      -23.56     32.29 o 
   7   3  17        6.01       31.28     35.95 o 
  -7   4  17       33.09       45.81     26.61 o 
  -6   4  17      130.31      122.49     20.56 o 
  -5   4  17      592.99      571.15     30.32 o 
  -4   4  17     1365.02     1374.51     53.31 o 
  -3   4  17     1842.25     1816.75     66.36 o 
  -2   4  17      529.05      497.46     28.35 o 
  -1   4  17     1393.92     1331.54     54.21 o 
   0   4  17      595.30      577.32     29.40 o 
   1   4  17     1362.81     1311.82     68.80 o 
   2   4  17      626.22      642.57     37.14 o 
   3   4  17     1936.75     1923.25     76.56 o 
   4   4  17     1465.53     1432.05     63.60 o 
   5   4  17      617.19      601.49     48.57 o 
   6   4  17      149.49      147.17     34.76 o 
   7   4  17       45.92       81.80     37.88 o 
  -7   5  17       20.85       28.77     25.14 o 
  -6   5  17      508.47      504.10     29.89 o 
  -5   5  17      119.90      130.39     17.39 o 
  -4   5  17      139.51      161.42     16.37 o 
  -3   5  17     2110.43     2000.98     61.81 o 
  -2   5  17     1346.30     1308.82     54.73 o 
  -1   5  17      366.38      310.97     21.80 o 
   0   5  17      370.78      369.36     22.42 o 
   1   5  17      384.71      374.22     28.66 o 
   2   5  17     1232.22     1255.31     68.29 o 
   3   5  17     2016.45     1871.07    100.81 o 
   4   5  17       84.23       84.31     22.72 o 
   5   5  17      154.70      205.93     26.47 o 
   6   5  17      565.33      585.30     51.88 o 
   7   5  17       22.16       12.63     55.68 o 
  -7   6  17       93.58       98.60     27.98 o 
  -6   6  17      150.04      105.06     25.54 o 
  -5   6  17      830.74      886.79     41.32 o 
  -4   6  17     2103.37     2155.47     73.40 o 
  -3   6  17      430.20      476.01     30.35 o 
  -2   6  17      160.09      138.33     18.60 o 
  -1   6  17     1512.99     1390.12     60.86 o 
   0   6  17     1418.22     1310.78     54.92 o 
   1   6  17     1675.51     1625.58    129.96 o 
   2   6  17      161.84      186.58     28.18 o 
   3   6  17      430.38      525.59     40.73 o 
   4   6  17     1919.79     1878.02    106.42 o 
   5   6  17      891.65      953.47     51.68 o 
   6   6  17      133.90      119.68     50.18 o 
   7   6  17      111.27       70.86     38.40 o 
  -6   7  17       54.44       44.68     25.59 o 
  -5   7  17      234.97      244.40     24.23 o 
  -4   7  17      172.19      201.46     26.90 o 
  -3   7  17      884.50      913.73     47.44 o 
  -2   7  17     1773.17     1757.38     75.01 o 
  -1   7  17      825.25      864.04     43.58 o 
   0   7  17      327.25      291.31     30.56 o 
   1   7  17      961.27      979.74     56.15 o 
   2   7  17     1963.25     1915.91     77.27 o 
   3   7  17      981.95      908.06     81.60 o 
   4   7  17      186.46      226.83     35.01 o 
   5   7  17      199.55      183.63     37.81 o 
   6   7  17       43.29       39.44     36.09 o 
  -5   8  17      286.21      330.41     33.11 o 
  -4   8  17      188.27      194.57     25.59 o 
  -3   8  17      462.83      500.66     34.18 o 
  -2   8  17      542.71      516.55     33.36 o 
  -1   8  17      157.57      163.51     22.28 o 
   0   8  17       79.47      101.51     52.43 o 
   1   8  17      128.77      121.43     28.87 o 
   2   8  17      600.04      607.65     43.85 o 
   3   8  17      493.01      503.00     35.04 o 
   4   8  17      152.08       82.00     32.88 o 
   5   8  17      356.42      486.68     47.69 o 
  -4   9  17      161.95      180.40     28.30 o 
  -3   9  17      764.18      833.31     45.50 o 
  -2   9  17       84.73       95.32     23.63 o 
  -1   9  17      314.21      371.56     29.35 o 
   0   9  17     1074.20      986.99     63.70 o 
   1   9  17      250.73      244.60     28.68 o 
   2   9  17       82.66       71.82     25.29 o 
   3   9  17      689.64      691.70     43.15 o 
   4   9  17      152.27      156.68     36.52 o 
  -3  10  17      266.93      337.94     35.82 o 
  -2  10  17       27.29       34.66     27.31 o 
  -1  10  17      295.22      244.41     38.18 o 
   0  10  17       63.15       83.29     62.53 o 
   1  10  17      299.51      320.46     40.60 o 
   2  10  17       69.22       67.14     31.50 o 
   3  10  17      217.06      325.31     65.75 o 
  -1  11  17       25.60       22.01     37.93 o 
   0  11  17      174.79      201.44     41.49 o 
   1  11  17       27.77       47.31     38.20 o 
   0   0  18     1405.51     1408.61     99.08 o 
   1   0  18       30.95       19.98     16.79 o 
   2   0  18     3098.80     2949.71    136.21 o 
   3   0  18     1256.81     1231.13     47.75 o 
   4   0  18      242.26      206.73     30.47 o 
   5   0  18      471.06      513.41     33.51 o 
   6   0  18        2.48       -1.84     29.72 o 
   7   0  18       42.53       42.45     33.54 o 
   8   0  18      438.83      503.15     55.62 o 
  -8   1  18      132.79      166.56     42.66 o 
  -7   1  18       78.50       40.28     34.52 o 
  -6   1  18      556.37      546.22     35.67 o 
  -5   1  18      437.55      422.02     31.14 o 
  -4   1  18     3129.53     3021.34     83.76 o 
  -3   1  18      946.59      963.52     33.89 o 
  -2   1  18     1837.97     1805.07     72.45 o 
  -1   1  18     4792.73     4704.06    180.37 o 
   0   1  18     1542.51     1535.53     75.80 o 
   1   1  18     5309.04     5205.71    221.24 o 
   2   1  18     1936.74     1894.02     89.09 o 
   3   1  18      852.59      819.09     37.95 o 
   4   1  18     2502.15     2416.34     93.25 o 
   5   1  18      519.15      508.13     43.44 o 
   6   1  18      598.49      567.19     37.59 o 
   7   1  18       51.46       30.23     36.22 o 
   8   1  18      145.07      195.20     44.49 o 
  -7   2  18      112.73       97.83     36.23 o 
  -6   2  18      479.72      482.54     28.48 o 
  -5   2  18       92.43      107.28     18.96 o 
  -4   2  18     1054.26     1029.40     36.62 o 
  -3   2  18     2256.27     2180.47     68.66 o 
  -2   2  18     1917.05     1923.52     75.07 o 
  -1   2  18      357.82      359.01     27.15 o 
   0   2  18     3557.44     3695.54    169.00 o 
   1   2  18      346.71      341.92     26.12 o 
   2   2  18     1750.32     1813.37    129.00 o 
   3   2  18     2362.27     2287.32     90.37 o 
   4   2  18      939.79      921.85     48.44 o 
   5   2  18      150.26      113.42     33.73 o 
   6   2  18      523.06      557.46     49.85 o 
   7   2  18       98.52      107.98     51.26 o 
  -7   3  18      215.02      259.09     41.79 o 
  -6   3  18       36.05       38.85     19.77 o 
  -5   3  18      106.29      108.26     18.01 o 
  -4   3  18      916.67      816.09     37.57 o 
  -3   3  18      325.60      312.94     22.29 o 
  -2   3  18     1916.86     1769.50     89.93 o 
  -1   3  18     2650.74     2519.36    125.21 o 
   0   3  18     2514.23     2538.98    119.55 o 
   1   3  18     2845.47     2836.04    125.64 o 
   2   3  18     1873.16     1875.90     88.55 o 
   3   3  18      373.62      400.25     25.10 o 
   4   3  18     1015.27      930.70     55.99 o 
   5   3  18      112.77      158.22     35.13 o 
   6   3  18       29.44       33.52     35.42 o 
   7   3  18      272.26      167.59     73.24 o 
  -7   4  18      190.17      223.83     30.85 o 
  -6   4  18       63.70       56.53     20.45 o 
  -5   4  18     1599.71     1592.13     61.45 o 
  -4   4  18      327.38      337.11     22.94 o 
  -3   4  18     1013.63      994.16     42.68 o 
  -2   4  18     1167.88     1114.71     62.92 o 
  -1   4  18      168.41      200.75     17.71 o 
   0   4  18      251.93      252.08     19.18 o 
   1   4  18      148.60      137.19     22.33 o 
   2   4  18     1171.29     1225.97     63.29 o 
   3   4  18     1166.92     1131.72     85.98 o 
   4   4  18      338.24      358.32     28.64 o 
   5   4  18     1770.99     1770.01    119.14 o 
   6   4  18       46.05       54.84     56.86 o 
   7   4  18      169.48      209.66     44.37 o 
  -7   5  18       86.32      102.16     28.57 o 
  -6   5  18      115.01       99.78     21.85 o 
  -5   5  18       29.60       26.75     16.74 o 
  -4   5  18     1204.92     1249.99     44.44 o 
  -3   5  18     1138.63     1159.30     42.04 o 
  -2   5  18      455.35      497.87     37.27 o 
  -1   5  18     3337.70     3228.56    123.44 o 
   0   5  18       29.75       35.86     18.70 o 
   1   5  18     3517.93     3418.35    153.88 o 
   2   5  18      475.93      514.00     35.30 o 
   3   5  18     1254.27     1250.13     68.23 o 
   4   5  18     1172.91     1246.72     72.94 o 
   5   5  18       69.27       79.30     35.80 o 
   6   5  18      124.25      136.29     37.07 o 
   7   5  18       81.90       46.30     37.09 o 
  -6   6  18       55.19       88.36     25.96 o 
  -5   6  18      242.94      254.32     23.48 o 
  -4   6  18      145.72      129.56     20.46 o 
  -3   6  18     1982.75     1851.91     67.52 o 
  -2   6  18     3066.17     3066.58    118.36 o 
  -1   6  18       82.92       77.71     18.03 o 
   0   6  18     1792.07     1786.86     90.76 o 
   1   6  18       86.14       91.89     22.43 o 
   2   6  18     3169.72     3160.06    121.59 o 
   3   6  18     2128.43     2040.45    100.70 o 
   4   6  18       80.04       62.02     27.49 o 
   5   6  18      223.85      209.07     30.30 o 
   6   6  18       57.29      102.95     39.17 o 
  -6   7  18       32.43       18.08     25.47 o 
  -5   7  18      331.76      301.18     26.46 o 
  -4   7  18      320.84      370.50     46.74 o 
  -3   7  18      259.03      295.58     30.83 o 
  -2   7  18     1031.18     1000.50     48.47 o 
  -1   7  18      332.59      283.46     30.53 o 
   0   7  18     1088.00     1086.22     64.41 o 
   1   7  18      296.70      273.47     55.82 o 
   2   7  18     1062.93      930.52     49.36 o 
   3   7  18      227.93      277.56     27.87 o 
   4   7  18      445.87      472.61     43.54 o 
   5   7  18      305.58      265.87     43.72 o 
   6   7  18       38.83       88.43     38.53 o 
  -5   8  18       21.20       23.99     27.33 o 
  -4   8  18      647.33      679.76     41.09 o 
  -3   8  18       52.76       58.35     32.03 o 
  -2   8  18      427.79      423.84     29.82 o 
  -1   8  18        1.50       28.05     20.17 o 
   0   8  18      657.11      662.84     62.14 o 
   1   8  18        1.14       -3.61     25.37 o 
   2   8  18      368.89      364.48     30.37 o 
   3   8  18       47.43       28.01     23.50 o 
   4   8  18      696.27      756.40     54.36 o 
   5   8  18       19.08        7.98     33.37 o 
  -4   9  18      206.32      233.81     33.00 o 
  -3   9  18      621.05      574.19     39.05 o 
  -2   9  18      393.26      425.43     33.88 o 
  -1   9  18     1346.23     1370.30     75.82 o 
   0   9  18      105.01       80.18     31.03 o 
   1   9  18     1173.63     1166.55     60.05 o 
   2   9  18      348.43      333.91     31.58 o 
   3   9  18      605.53      559.12     49.59 o 
   4   9  18      179.41      146.72     39.08 o 
  -3  10  18      629.13      699.61     44.57 o 
  -2  10  18       92.18       80.70     27.47 o 
  -1  10  18       58.29       65.01     33.56 o 
   0  10  18       50.13       13.20     38.01 o 
   1  10  18       62.46       38.15     32.98 o 
   2  10  18      111.79      118.63     35.99 o 
   3  10  18      612.34      571.95     75.81 o 
   1   0  19      113.21      138.92     19.96 o 
   2   0  19     3575.07     3632.32    166.42 o 
   3   0  19     1437.13     1365.79     52.20 o 
   4   0  19      127.11      114.74     17.35 o 
   5   0  19      741.87      705.28     41.08 o 
   6   0  19     1188.70     1301.62     63.07 o 
   7   0  19       45.02       34.93     34.73 o 
  -7   1  19      372.65      308.06     44.80 o 
  -6   1  19        0.04      -20.20     22.27 o 
  -5   1  19        6.19       -1.48     20.29 o 
  -4   1  19      279.77      274.44     21.60 o 
  -3   1  19      479.79      463.31     22.42 o 
  -2   1  19      363.31      354.64     22.39 o 
  -1   1  19     1770.39     1832.40     83.19 o 
   0   1  19     8854.92     8843.89    393.20 o 
   1   1  19     1512.32     1530.24     82.38 o 
   2   1  19      281.71      290.84     27.47 o 
   3   1  19      485.26      492.29     26.01 o 
   4   1  19      349.67      346.57     22.57 o 
   5   1  19       20.32       46.75     22.60 o 
   6   1  19        2.94       -1.01     23.74 o 
   7   1  19      342.01      402.34     54.08 o 
  -7   2  19      251.82      284.64     42.60 o 
  -6   2  19      282.22      339.84     26.13 o 
  -5   2  19      330.33      332.83     24.76 o 
  -4   2  19      501.29      459.63     23.38 o 
  -3   2  19      738.84      743.73     30.42 o 
  -2   2  19     1398.01     1388.48     58.19 o 
  -1   2  19     4524.38     4642.69    208.80 o 
   0   2  19      102.21       83.92     20.15 o 
   1   2  19     4441.78     4553.12    208.05 o 
   2   2  19     1422.18     1395.97    100.66 o 
   3   2  19      833.03      793.43     50.70 o 
   4   2  19      657.18      645.45     34.27 o 
   5   2  19      418.45      449.44     43.67 o 
   6   2  19      273.59      341.82     33.13 o 
   7   2  19      221.29      235.58     31.89 o 
  -7   3  19      290.57      353.40     34.76 o 
  -6   3  19      213.20      180.94     28.02 o 
  -5   3  19      354.17      431.01     26.90 o 
  -4   3  19       35.32       18.94     16.93 o 
  -3   3  19     1090.46     1109.06     45.91 o 
  -2   3  19      199.26      218.55     33.37 o 
  -1   3  19     2614.29     2466.88    127.13 o 
   0   3  19        4.54       11.81     17.81 o 
   1   3  19     2981.33     2992.79    128.44 o 
   2   3  19      296.60      332.40     43.51 o 
   3   3  19     1142.74     1155.73     65.64 o 
   4   3  19       29.76        2.61     19.88 o 
   5   3  19      325.01      339.62     44.01 o 
   6   3  19      259.89      268.40     39.48 o 
   7   3  19      381.84      538.16     52.74 o 
  -7   4  19      244.69      306.11     38.18 o 
  -6   4  19       92.39      101.16     21.37 o 
  -5   4  19       41.57       51.80     19.26 o 
  -4   4  19      174.03      156.83     19.79 o 
  -3   4  19      303.40      315.77     22.16 o 
  -2   4  19     1124.76     1090.84     64.03 o 
  -1   4  19     2741.40     2642.84    102.58 o 
   0   4  19     2385.38     2482.24    118.24 o 
   1   4  19     2967.88     2837.39    128.30 o 
   2   4  19     1203.32     1250.45     64.01 o 
   3   4  19      338.64      338.88     33.91 o 
   4   4  19      139.03      111.91     27.01 o 
   5   4  19       46.97       76.91     32.91 o 
   6   4  19      100.26      151.44     39.27 o 
   7   4  19      250.13      218.10     44.28 o 
  -6   5  19      123.66      126.68     22.77 o 
  -5   5  19      295.71      301.74     22.34 o 
  -4   5  19       17.00        6.42     18.12 o 
  -3   5  19     1636.21     1607.72     54.98 o 
  -2   5  19      350.76      329.21     25.19 o 
  -1   5  19      158.36      170.66     18.80 o 
   0   5  19     6442.01     6418.04    289.26 o 
   1   5  19      127.38      142.96     25.78 o 
   2   5  19      371.54      382.42     39.30 o 
   3   5  19     1954.17     1885.02     91.02 o 
   4   5  19       10.28       24.72     26.93 o 
   5   5  19      413.15      428.26     42.03 o 
   6   5  19      126.31      100.96     40.60 o 
  -6   6  19      345.01      412.66     30.40 o 
  -5   6  19      479.51      459.50     30.16 o 
  -4   6  19      251.63      220.99     22.77 o 
  -3   6  19       73.86       82.12     18.51 o 
  -2   6  19     2215.99     2143.74     84.28 o 
  -1   6  19       79.12       66.98     18.34 o 
   0   6  19      255.03      207.57     27.10 o 
   1   6  19      117.76      110.31     26.55 o 
   2   6  19     2115.04     2076.49     86.98 o 
   3   6  19      134.80      112.65     41.43 o 
   4   6  19      279.58      302.95     37.17 o 
   5   6  19      580.07      503.13     75.81 o 
   6   6  19      300.18      305.87     45.40 o 
  -5   7  19       78.32      106.34     25.70 o 
  -4   7  19      178.90      192.01     26.17 o 
  -3   7  19      314.49      293.21     26.53 o 
  -2   7  19      192.62      189.23     23.59 o 
  -1   7  19      333.69      316.85     25.35 o 
   0   7  19     1516.41     1565.35     82.82 o 
   1   7  19      369.81      336.27     34.78 o 
   2   7  19      147.97      144.79     24.66 o 
   3   7  19      185.49      176.06     25.19 o 
   4   7  19      188.49      198.97     33.71 o 
   5   7  19       80.83      115.27     37.06 o 
  -5   8  19       76.54       70.07     26.94 o 
  -4   8  19      777.73      784.66     42.91 o 
  -3   8  19      267.68      258.73     27.77 o 
  -2   8  19      284.69      258.19     27.90 o 
  -1   8  19       69.44       88.15     29.67 o 
   0   8  19      196.99      209.24     33.28 o 
   1   8  19       61.91       94.41     34.48 o 
   2   8  19      392.81      380.36     30.68 o 
   3   8  19      218.33      201.97     33.55 o 
   4   8  19      662.30      653.01     54.69 o 
   5   8  19       62.51       55.87     37.72 o 
  -4   9  19       98.05      119.40     29.30 o 
  -3   9  19       96.60      135.92     36.41 o 
  -2   9  19      471.21      431.41     34.90 o 
  -1   9  19      495.19      560.24     49.24 o 
   0   9  19        0.49       -0.16     32.75 o 
   1   9  19      600.06      581.68     37.80 o 
   2   9  19      510.60      484.46     35.71 o 
   3   9  19       81.18       76.18     34.87 o 
   4   9  19      102.78      148.21     62.50 o 
  -2  10  19      127.03       46.37     27.62 o 
  -1  10  19      538.04      526.85     46.45 o 
   0  10  19      190.58      111.12     34.82 o 
   1  10  19      418.54      380.81     45.88 o 
   2  10  19      147.33      120.65     64.96 o 
   0   0  20     7587.32     7454.65    470.73 o 
   1   0  20     1102.45     1269.68     66.56 o 
   2   0  20      119.77      122.47     21.11 o 
   3   0  20      469.38      490.99     29.66 o 
   4   0  20        4.59        1.52     15.40 o 
   5   0  20     2311.27     2308.47     97.55 o 
   6   0  20       72.86       88.64     26.58 o 
   7   0  20       32.55       45.97     43.87 o 
  -7   1  20       76.01       81.63     42.44 o 
  -6   1  20      725.72      791.88     46.42 o 
  -5   1  20      285.18      271.92     29.83 o 
  -4   1  20       64.94       88.29     17.03 o 
  -3   1  20     2847.34     2727.00     98.36 o 
  -2   1  20      880.34      821.68     52.82 o 
  -1   1  20      808.31      832.98     48.96 o 
   0   1  20       41.88      104.54     20.19 o 
   1   1  20      829.72      806.02     48.38 o 
   2   1  20     1137.60     1109.23     76.49 o 
   3   1  20     3199.90     3094.87    114.00 o 
   4   1  20       55.36       50.91     16.98 o 
   5   1  20      401.97      395.06     30.61 o 
   6   1  20      697.53      750.34     45.68 o 
   7   1  20       78.00       87.74     39.17 o 
  -7   2  20      108.52      137.36     40.55 o 
  -6   2  20      129.01      113.70     22.44 o 
  -5   2  20      416.71      410.67     28.03 o 
  -4   2  20      937.74      932.74     43.40 o 
  -3   2  20      935.10      898.79     36.03 o 
  -2   2  20       16.17       26.16     15.79 o 
  -1   2  20     1370.69     1476.21     54.92 o 
   0   2  20      487.96      477.91     33.96 o 
   1   2  20      994.55      945.71     62.87 o 
   2   2  20       27.48       27.91     28.63 o 
   3   2  20     1103.12     1123.53     61.39 o 
   4   2  20      840.91      849.43     47.80 o 
   5   2  20      529.53      593.15     47.01 o 
   6   2  20      113.60      101.67     28.11 o 
   7   2  20      106.07      101.21     29.42 o 
  -7   3  20      238.52      294.54     38.73 o 
  -6   3  20      149.72      161.35     23.58 o 
  -5   3  20      370.32      357.62     26.43 o 
  -4   3  20      235.71      205.88     21.85 o 
  -3   3  20      878.50      846.38     33.56 o 
  -2   3  20     2425.11     2400.15    113.73 o 
  -1   3  20     2149.10     2143.33    107.77 o 
   0   3  20       37.83       50.55     21.76 o 
   1   3  20     2359.11     2290.47    107.06 o 
   2   3  20     2364.96     2332.31    112.51 o 
   3   3  20      733.81      752.92     53.68 o 
   4   3  20      266.31      246.92     26.95 o 
   5   3  20      297.30      358.55     62.04 o 
   6   3  20      112.50      178.56     38.19 o 
   7   3  20      242.41      290.65    102.37 o 
  -7   4  20      253.27      295.92     41.34 o 
  -6   4  20        0.63       39.76     20.95 o 
  -5   4  20      755.37      773.13     37.68 o 
  -4   4  20     1794.79     1746.66     63.74 o 
  -3   4  20      943.42      942.99     43.22 o 
  -2   4  20      439.02      467.96     36.77 o 
  -1   4  20     2064.79     1983.27     79.56 o 
   0   4  20     2122.07     2025.92     99.09 o 
   1   4  20     2184.62     2085.99    100.09 o 
   2   4  20      550.22      527.75     39.55 o 
   3   4  20     1074.44     1185.22     79.38 o 
   4   4  20     1513.27     1584.45     92.16 o 
   5   4  20      775.38      707.36     57.75 o 
   6   4  20        8.04      -20.64     33.71 o 
   7   4  20      246.60      153.77     68.39 o 
  -6   5  20      724.95      738.52     38.12 o 
  -5   5  20       44.22       25.55     19.81 o 
  -4   5  20      103.98       97.74     18.17 o 
  -3   5  20      174.14      185.69     18.36 o 
  -2   5  20     1326.31     1288.90     57.52 o 
  -1   5  20     1737.22     1717.43     66.67 o 
   0   5  20     1311.26     1337.70     71.63 o 
   1   5  20     1542.98     1465.77     82.09 o 
   2   5  20     1409.44     1366.73     71.10 o 
   3   5  20      179.97      156.00     37.70 o 
   4   5  20       71.66       79.88     27.35 o 
   5   5  20       54.66       40.19     34.12 o 
   6   5  20      735.62      770.12     94.87 o 
  -6   6  20      135.40      140.97     25.62 o 
  -5   6  20       55.08       31.97     20.84 o 
  -4   6  20      164.56      129.65     21.14 o 
  -3   6  20      464.14      486.62     30.97 o 
  -2   6  20       61.83       72.00     20.71 o 
  -1   6  20      203.55      211.18     21.15 o 
   0   6  20     1590.49     1529.27     80.59 o 
   1   6  20      136.37      125.44     27.79 o 
   2   6  20       13.14        9.01     19.99 o 
   3   6  20      393.07      408.33     30.63 o 
   4   6  20      162.23      131.52     33.66 o 
   5   6  20       93.07      115.15     59.11 o 
   6   6  20      169.50      154.57     39.81 o 
  -5   7  20      525.05      484.31     36.70 o 
  -4   7  20       92.73       90.49     25.30 o 
  -3   7  20      682.56      703.59     39.81 o 
  -2   7  20      874.19      903.44     45.53 o 
  -1   7  20      497.57      476.19     41.37 o 
   0   7  20      447.63      383.14     66.53 o 
   1   7  20      440.96      461.72     43.22 o 
   2   7  20      796.95      818.32     47.15 o 
   3   7  20      584.90      615.12     39.08 o 
   4   7  20      126.96      139.59     40.30 o 
   5   7  20      471.11      512.99     72.74 o 
  -4   8  20      232.13      305.94     32.33 o 
  -3   8  20       26.41       44.45     24.86 o 
  -2   8  20      197.49      209.57     26.34 o 
  -1   8  20     1021.91      941.75     65.37 o 
   0   8  20      425.94      471.30     71.28 o 
   1   8  20     1128.38     1042.46     78.60 o 
   2   8  20      219.78      233.83     27.90 o 
   3   8  20       34.03       36.62     34.02 o 
   4   8  20      226.54      210.97     41.06 o 
  -3   9  20       30.29       22.22     25.80 o 
  -2   9  20      190.32      212.38     31.60 o 
  -1   9  20      281.19      294.02     40.06 o 
   0   9  20      448.45      332.19     39.05 o 
   1   9  20      290.12      304.88     31.62 o 
   2   9  20      226.39      282.39     29.39 o 
   3   9  20       55.48       24.14     35.56 o 
  -1  10  20      394.53      379.82     74.63 o 
   0  10  20      178.26      181.63     40.75 o 
   1  10  20      384.91      374.26     44.27 o 
   1   0  21     1274.22     1374.44     72.22 o 
   2   0  21      768.63      793.98     48.79 o 
   3   0  21     2825.75     2698.36    107.68 o 
   4   0  21       38.15       55.74     17.23 o 
   5   0  21      839.84      817.63     46.58 o 
   6   0  21       10.10       32.37     26.22 o 
   7   0  21        0.57       28.01     41.20 o 
  -7   1  21       21.87       74.14     40.65 o 
  -6   1  21      110.31       99.32     24.85 o 
  -5   1  21      217.05      206.32     27.93 o 
  -4   1  21     1705.07     1669.55     57.71 o 
  -3   1  21     3550.75     3471.60    130.20 o 
  -2   1  21      196.08      192.40     39.58 o 
  -1   1  21      714.13      647.55     41.02 o 
   0   1  21       97.27      171.80     53.25 o 
   1   1  21      495.85      490.26     36.17 o 
   2   1  21      150.85      131.27     22.54 o 
   3   1  21     3262.34     3216.19    130.20 o 
   4   1  21     1294.47     1264.02     56.56 o 
   5   1  21      223.97      249.10     28.76 o 
   6   1  21       93.04      105.70     27.11 o 
   7   1  21       15.67      -10.57     28.72 o 
  -7   2  21        4.30       22.59     37.40 o 
  -6   2  21       14.83       36.33     25.66 o 
  -5   2  21       87.85       83.88     21.59 o 
  -4   2  21      418.32      403.02     26.49 o 
  -3   2  21      852.00      836.96     39.18 o 
  -2   2  21     4571.84     4592.36    172.85 o 
  -1   2  21      111.28      150.53     23.35 o 
   0   2  21      352.47      372.73     31.30 o 
   1   2  21      105.49       99.16     30.55 o 
   2   2  21     4771.75     4804.91    298.68 o 
   3   2  21     1041.41     1054.32     58.33 o 
   4   2  21      368.86      342.27     29.68 o 
   5   2  21       82.71       98.20     41.16 o 
   6   2  21        4.44       15.35     26.80 o 
   7   2  21        4.29       37.29     30.20 o 
  -6   3  21        4.79       11.93     20.89 o 
  -5   3  21       60.34       65.92     22.14 o 
  -4   3  21     2331.20     2266.67     87.55 o 
  -3   3  21      580.40      591.18     29.28 o 
  -2   3  21        6.00       10.25     21.10 o 
  -1   3  21      573.95      563.40     39.37 o 
   0   3  21      140.83      144.53     23.82 o 
   1   3  21      598.63      601.55     39.45 o 
   2   3  21        1.06      -20.77     20.77 o 
   3   3  21      462.00      474.49     42.09 o 
   4   3  21     3028.18     3022.83    128.77 o 
   5   3  21       30.30       53.28     36.14 o 
   6   3  21        1.38      -37.70     37.76 o 
  -6   4  21       55.47       50.31     22.73 o 
  -5   4  21      298.56      235.41     24.23 o 
  -4   4  21      276.66      267.94     23.64 o 
  -3   4  21      524.32      584.72     33.68 o 
  -2   4  21     2630.88     2577.48    123.63 o 
  -1   4  21      751.00      783.73     39.30 o 
   0   4  21      482.75      497.61     72.89 o 
   1   4  21      752.01      787.60     87.52 o 
   2   4  21     2591.70     2539.50    122.53 o 
   3   4  21      437.48      437.84     58.05 o 
   4   4  21      182.46      166.40     32.65 o 
   5   4  21      322.99      300.43     42.31 o 
   6   4  21       42.43       38.31     94.44 o 
  -6   5  21      222.36      263.04     27.09 o 
  -5   5  21      159.93      197.99     23.38 o 
  -4   5  21     1242.40     1231.00     45.08 o 
  -3   5  21      448.15      449.41     26.81 o 
  -2   5  21      300.34      323.87     25.51 o 
  -1   5  21      144.60      157.97     35.84 o 
   0   5  21      425.75      396.76     33.97 o 
   1   5  21      123.82      110.27     24.67 o 
   2   5  21      381.24      391.90     34.18 o 
   3   5  21      333.90      349.57     30.00 o 
   4   5  21     1229.95     1274.22    106.83 o 
   5   5  21      110.45       94.02     56.18 o 
   6   5  21      206.85      272.12     59.14 o 
  -5   6  21      219.32      235.37     25.47 o 
  -4   6  21      182.50      192.64     23.17 o 
  -3   6  21      587.97      608.44     39.46 o 
  -2   6  21      391.39      420.19     56.81 o 
  -1   6  21      701.43      644.44     45.29 o 
   0   6  21      609.46      560.16     42.37 o 
   1   6  21      698.21      675.26     46.82 o 
   2   6  21      361.96      476.86     48.22 o 
   3   6  21      887.23      887.33     44.67 o 
   4   6  21      191.01      235.47     55.15 o 
   5   6  21      305.89      365.50     70.60 o 
  -5   7  21      255.27      295.47     32.44 o 
  -4   7  21       98.53      142.56     26.58 o 
  -3   7  21      227.88      267.05     28.95 o 
  -2   7  21      713.82      706.47     39.71 o 
  -1   7  21      139.96      136.19     30.67 o 
   0   7  21       64.86      125.96     30.27 o 
   1   7  21      236.92      219.00     33.32 o 
   2   7  21      680.43      696.08     41.13 o 
   3   7  21      364.55      374.46     31.82 o 
   4   7  21      129.87      127.23     34.85 o 
   5   7  21      233.06      360.43     71.74 o 
  -4   8  21        5.15      -15.16     24.34 o 
  -3   8  21      316.82      312.37     31.28 o 
  -2   8  21      354.34      364.99     32.00 o 
  -1   8  21      299.55      327.25     38.07 o 
   0   8  21      730.73      639.99     47.37 o 
   1   8  21      257.53      290.86     42.30 o 
   2   8  21      314.57      340.70     32.29 o 
   3   8  21      286.37      341.48     78.49 o 
   4   8  21        5.65      -29.85     36.84 o 
  -3   9  21       90.04      144.67     30.40 o 
  -2   9  21      112.52       81.33     35.09 o 
  -1   9  21      489.36      501.51     95.44 o 
   0   9  21       11.85        0.31     29.14 o 
   1   9  21      388.10      348.51     34.96 o 
   2   9  21      122.78      111.45     28.94 o 
   3   9  21       94.54      104.94     37.58 o 
   0   0  22      721.33      805.60     69.46 o 
   1   0  22     1013.15     1020.33     57.48 o 
   2   0  22      199.10      205.61     26.78 o 
   3   0  22       68.70       56.33     19.98 o 
   4   0  22      317.66      350.42     29.62 o 
   5   0  22        1.33       14.28     24.17 o 
   6   0  22      292.58      337.40     32.23 o 
   7   0  22       98.39       69.98     40.85 o 
  -6   1  22      187.85      215.75     29.49 o 
  -5   1  22      554.83      561.53     38.71 o 
  -4   1  22      378.58      383.05     31.72 o 
  -3   1  22      528.44      464.71     32.77 o 
  -2   1  22      915.75      902.45     51.90 o 
  -1   1  22       40.54       60.49     37.41 o 
   0   1  22       60.99       77.56     22.54 o 
   1   1  22       50.55       74.46     22.43 o 
   2   1  22      936.61      864.88     53.83 o 
   3   1  22      727.18      733.34     65.20 o 
   4   1  22      371.42      371.29     26.73 o 
   5   1  22      507.13      506.02     38.03 o 
   6   1  22      152.08      154.43     31.92 o 
  -6   2  22       51.02       41.99     26.19 o 
  -5   2  22      178.10      188.89     37.42 o 
  -4   2  22      763.92      749.95     36.36 o 
  -3   2  22      211.72      235.59     33.51 o 
  -2   2  22       74.33       68.81     18.56 o 
  -1   2  22     1999.83     1935.31     80.12 o 
   0   2  22     2464.28     2496.65     97.77 o 
   1   2  22     2114.20     2139.04    138.56 o 
   2   2  22       33.50       78.38     30.34 o 
   3   2  22      312.41      273.75     32.67 o 
   4   2  22      647.12      648.32     39.30 o 
   5   2  22      222.06      242.46     30.13 o 
   6   2  22       34.91       58.44     30.05 o 
  -6   3  22       34.52       37.07     22.56 o 
  -5   3  22      478.99      509.18     32.30 o 
  -4   3  22      636.56      632.59     34.33 o 
  -3   3  22      931.17      933.98     41.84 o 
  -2   3  22     1273.43     1196.00     53.69 o 
  -1   3  22      622.42      615.03     40.92 o 
   0   3  22      676.78      673.66     46.09 o 
   1   3  22      528.64      528.41     38.44 o 
   2   3  22     1085.85     1194.95     65.56 o 
   3   3  22      763.46      736.66     55.90 o 
   4   3  22      676.70      699.48     48.73 o 
   5   3  22      384.50      344.64     46.02 o 
   6   3  22       16.06        5.51     36.23 o 
  -6   4  22      136.58      140.52     25.87 o 
  -5   4  22      112.27      105.79     23.09 o 
  -4   4  22      520.92      593.15     49.29 o 
  -3   4  22      117.72      136.35     24.36 o 
  -2   4  22     1053.05      987.66     58.90 o 
  -1   4  22      193.51      200.41     27.78 o 
   0   4  22      225.98      204.71     36.34 o 
   1   4  22      112.97       92.34     25.56 o 
   2   4  22     1015.73      982.35     58.45 o 
   3   4  22      144.09      168.97     23.81 o 
   4   4  22      392.44      477.12     45.04 o 
   5   4  22      122.73      108.08     62.89 o 
   6   4  22      128.84      153.88     90.45 o 
  -6   5  22      134.20      147.06     47.47 o 
  -5   5  22        5.45       -1.67     20.82 o 
  -4   5  22      157.38      220.17     22.39 o 
  -3   5  22        6.14        8.02     18.30 o 
  -2   5  22      298.92      342.69     26.33 o 
  -1   5  22      175.76      140.16     29.01 o 
   0   5  22     1614.17     1564.08     91.38 o 
   1   5  22      276.20      297.65     31.03 o 
   2   5  22      349.27      339.82     35.73 o 
   3   5  22        9.29       -2.74     21.63 o 
   4   5  22      215.63      260.44     37.84 o 
   5   5  22        3.24      -17.20     59.11 o 
  -5   6  22       34.87       49.88     23.86 o 
  -4   6  22      298.26      321.68     26.56 o 
  -3   6  22      681.72      686.00     46.38 o 
  -2   6  22      765.52      766.83     40.60 o 
  -1   6  22      283.93      257.74     32.00 o 
   0   6  22      745.93      720.79     56.07 o 
   1   6  22      206.24      221.84     38.05 o 
   2   6  22      642.16      689.31     49.38 o 
   3   6  22      638.53      596.63     38.81 o 
   4   6  22      321.72      304.87     41.53 o 
   5   6  22       35.27       33.05     54.25 o 
  -4   7  22       97.64       73.43     28.51 o 
  -3   7  22     1263.41     1225.57     60.20 o 
  -2   7  22      127.21      120.52     30.63 o 
  -1   7  22      145.70      151.63     33.41 o 
   0   7  22       26.89       23.58     30.50 o 
   1   7  22      167.22      185.82     47.12 o 
   2   7  22       81.65       63.60     25.54 o 
   3   7  22     1152.76     1127.18     76.16 o 
   4   7  22       81.22       58.78     57.18 o 
  -3   8  22      336.51      375.70     32.52 o 
  -2   8  22      209.10      203.60     34.80 o 
  -1   8  22      362.63      391.09     41.22 o 
   0   8  22        0.33      -27.90     27.90 o 
   1   8  22      320.27      312.02     37.89 o 
   2   8  22      165.86      144.22     28.47 o 
   3   8  22      333.42      339.65     41.52 o 
  -2   9  22       38.48       46.02     35.96 o 
  -1   9  22       68.96       32.93     33.49 o 
   0   9  22       18.92       10.27     33.69 o 
   1   9  22       77.35       57.00     27.53 o 
   2   9  22       44.61       48.15     28.14 o 
   1   0  23     1356.39     1336.24     71.48 o 
   2   0  23      752.27      752.97     49.11 o 
   3   0  23       23.02       22.97     20.58 o 
   4   0  23      405.78      406.29     39.82 o 
   5   0  23      338.43      294.35     31.07 o 
   6   0  23      105.59      172.99     30.98 o 
  -6   1  23      366.87      338.90     35.28 o 
  -5   1  23       57.12       94.96     26.46 o 
  -4   1  23      346.83      335.20     31.98 o 
  -3   1  23      351.78      364.64     28.41 o 
  -2   1  23      154.91      181.64     41.33 o 
  -1   1  23      741.56      748.08     48.27 o 
   0   1  23     3677.39     3728.78    172.79 o 
   1   1  23      758.42      687.54     47.71 o 
   2   1  23      272.36      251.76     27.45 o 
   3   1  23      365.73      325.59     28.92 o 
   4   1  23      363.19      346.85     47.60 o 
   5   1  23       26.61      -11.24     25.48 o 
   6   1  23      410.45      421.29     37.00 o 
  -6   2  23      184.03      184.77     30.55 o 
  -5   2  23      173.04      197.75     28.75 o 
  -4   2  23      598.97      568.20     31.95 o 
  -3   2  23      319.70      330.24     23.46 o 
  -2   2  23     1231.69     1209.93     52.91 o 
  -1   2  23     1726.63     1809.09     73.81 o 
   0   2  23     3029.14     3040.85    143.73 o 
   1   2  23     1741.47     1738.69     90.51 o 
   2   2  23     1045.54     1049.09     63.36 o 
   3   2  23      237.96      219.71     27.17 o 
   4   2  23      601.95      585.91     37.22 o 
   5   2  23      147.99      204.38     33.33 o 
   6   2  23      194.78      194.30     32.57 o 
  -6   3  23      406.36      448.17     32.22 o 
  -5   3  23      276.94      248.06     26.70 o 
  -4   3  23      188.43      177.86     23.32 o 
  -3   3  23      125.04      114.67     20.52 o 
  -2   3  23     1814.42     1885.49     76.41 o 
  -1   3  23      593.75      631.57     42.87 o 
   0   3  23        7.23       -8.95     22.77 o 
   1   3  23      551.21      564.61     40.40 o 
   2   3  23     1609.12     1703.08    131.99 o 
   3   3  23       86.56      116.29     51.54 o 
   4   3  23      189.16      223.39     34.62 o 
   5   3  23      195.88      177.60     39.81 o 
   6   3  23      389.86      461.20     93.06 o 
  -6   4  23       93.13      104.99     24.38 o 
  -5   4  23       46.36       26.83     22.36 o 
  -4   4  23      268.01      288.37     26.06 o 
  -3   4  23       82.75       75.98     23.08 o 
  -2   4  23      196.12      161.61     31.70 o 
  -1   4  23      852.70      888.41     52.75 o 
   0   4  23     1720.66     1714.05     89.78 o 
   1   4  23      666.68      650.22     46.09 o 
   2   4  23      158.83      207.76     29.46 o 
   3   4  23      103.69       81.64     23.51 o 
   4   4  23      204.29      181.16     35.80 o 
   5   4  23       42.61       72.89     61.46 o 
   6   4  23      101.47       95.85     42.43 o 
  -5   5  23      177.51      160.05     23.71 o 
  -4   5  23      712.61      747.68     36.59 o 
  -3   5  23      433.25      448.52     28.21 o 
  -2   5  23      120.25      118.83     21.88 o 
  -1   5  23      414.67      424.39     37.28 o 
   0   5  23      474.54      495.56     39.29 o 
   1   5  23      287.29      346.10     42.51 o 
   2   5  23      109.90       87.13     26.90 o 
   3   5  23      374.47      376.28     32.61 o 
   4   5  23      627.87      725.09     62.25 o 
   5   5  23      193.24      232.65     63.53 o 
  -5   6  23      245.74      278.65     29.05 o 
  -4   6  23       12.62       18.01     24.54 o 
  -3   6  23       90.51       60.78     24.17 o 
  -2   6  23      743.87      695.28     49.49 o 
  -1   6  23     1197.42     1267.81     72.62 o 
   0   6  23      248.76      230.30     32.84 o 
   1   6  23     1270.34     1184.80     70.97 o 
   2   6  23      677.21      642.94     47.52 o 
   3   6  23      129.49      131.13     26.40 o 
   4   6  23       15.64       28.02     33.99 o 
   5   6  23      243.60      256.56     72.67 o 
  -4   7  23       98.20      131.17     26.67 o 
  -3   7  23      531.00      500.18     35.72 o 
  -2   7  23      172.87      231.53     36.53 o 
  -1   7  23      333.44      403.21     40.56 o 
   0   7  23      213.69      203.94     44.65 o 
   1   7  23      340.55      390.45     40.20 o 
   2   7  23      165.67      221.13     30.47 o 
   3   7  23      520.38      466.53     48.90 o 
   4   7  23      163.25      129.26     39.53 o 
  -3   8  23      371.10      363.90     34.27 o 
  -2   8  23       36.45       71.66     58.75 o 
  -1   8  23        8.87       31.75     32.46 o 
   0   8  23      282.90      355.04     39.72 o 
   1   8  23        8.00       34.82     30.87 o 
   2   8  23       50.37       69.53     27.43 o 
   3   8  23      386.47      437.13     61.21 o 
  -1   9  23      153.56      206.32     40.15 o 
   0   9  23       60.69       26.37     37.32 o 
   1   9  23      124.49      168.07     31.84 o 
   0   0  24      144.82      186.18     36.91 o 
   1   0  24       74.16      100.76     23.53 o 
   2   0  24     1722.25     1713.73     86.99 o 
   3   0  24      165.05      111.91     29.15 o 
   4   0  24        2.90       10.80     30.60 o 
   5   0  24      615.14      570.37     41.43 o 
   6   0  24       37.29       17.47     29.92 o 
  -6   1  24       89.61      122.25     42.44 o 
  -5   1  24      160.10      166.21     29.13 o 
  -4   1  24     1131.27     1172.65     74.99 o 
  -3   1  24       99.29      102.24     40.15 o 
  -2   1  24      458.36      430.57     36.76 o 
  -1   1  24      844.92      844.90     56.83 o 
   0   1  24       48.04       97.47     25.14 o 
   1   1  24      977.57      989.42     58.15 o 
   2   1  24      409.90      483.44     69.89 o 
   3   1  24       71.89       83.33     27.32 o 
   4   1  24     1255.62     1245.13     60.08 o 
   5   1  24      205.13      178.76     31.54 o 
   6   1  24      120.34      106.20     30.53 o 
  -6   2  24      188.92      225.34     31.41 o 
  -5   2  24      468.22      522.99     39.07 o 
  -4   2  24      237.56      211.04     35.77 o 
  -3   2  24      244.69      291.58     28.33 o 
  -2   2  24     1052.85     1038.81     58.40 o 
  -1   2  24       86.89      108.69     25.55 o 
   0   2  24      840.10      770.29     50.71 o 
   1   2  24      100.87       83.22     24.37 o 
   2   2  24      898.31      884.26     57.21 o 
   3   2  24      364.14      357.00     35.45 o 
   4   2  24      228.39      231.24     27.96 o 
   5   2  24      540.70      553.94     40.50 o 
   6   2  24      156.64      149.82     33.32 o 
  -5   3  24       43.86       53.15     24.96 o 
  -4   3  24      227.84      223.62     29.46 o 
  -3   3  24      471.93      526.66     30.65 o 
  -2   3  24      499.02      480.01     32.06 o 
  -1   3  24      376.02      413.15     30.52 o 
   0   3  24     2048.82     2091.85    104.16 o 
   1   3  24      387.93      484.88     37.32 o 
   2   3  24      539.21      507.85     55.97 o 
   3   3  24      519.29      573.63     74.92 o 
   4   3  24      243.59      234.81     36.22 o 
   5   3  24       43.78       58.32     58.11 o 
  -5   4  24      481.80      495.79     33.44 o 
  -4   4  24       89.90       76.09     25.50 o 
  -3   4  24      589.61      605.42     33.08 o 
  -2   4  24      247.42      292.07     34.41 o 
  -1   4  24       69.77       61.31     25.92 o 
   0   4  24       72.72       35.86     24.83 o 
   1   4  24       36.62       15.57     25.76 o 
   2   4  24      293.50      291.73     32.67 o 
   3   4  24      585.69      629.13     50.23 o 
   4   4  24       91.70      123.19     36.37 o 
   5   4  24      496.56      522.84     85.74 o 
  -5   5  24        6.13      -22.74     22.74 o 
  -4   5  24      494.43      607.56     42.00 o 
  -3   5  24      167.40      164.50     23.36 o 
  -2   5  24       24.63       25.53     27.95 o 
  -1   5  24     1429.44     1476.68     80.39 o 
   0   5  24       82.05      116.97     29.24 o 
   1   5  24     1291.94     1394.01     80.03 o 
   2   5  24       24.14       15.45     27.69 o 
   3   5  24      161.80      194.82     27.99 o 
   4   5  24      485.59      511.89     50.54 o 
   5   5  24        8.84        0.29     56.40 o 
  -4   6  24      293.75      361.00     33.14 o 
  -3   6  24      422.33      450.95     34.30 o 
  -2   6  24      523.45      540.86     45.26 o 
  -1   6  24      143.76      161.21     33.39 o 
   0   6  24        3.58       -3.55     28.35 o 
   1   6  24      142.03      166.87     31.83 o 
   2   6  24      442.45      521.42     43.33 o 
   3   6  24      473.36      521.71     46.87 o 
   4   6  24      279.89      241.58     43.50 o 
  -3   7  24      102.74      105.78     27.38 o 
  -2   7  24      170.65      178.12     34.28 o 
  -1   7  24      358.62      278.88     39.50 o 
   0   7  24      489.32      522.23     46.20 o 
   1   7  24      463.39      436.40     41.20 o 
   2   7  24      145.79      178.72     30.19 o 
   3   7  24       71.13       93.62     36.19 o 
  -2   8  24      205.84      242.16     41.01 o 
  -1   8  24      183.59      183.81     37.74 o 
   0   8  24      589.56      548.79     48.40 o 
   1   8  24      194.65      148.38     34.87 o 
   2   8  24      242.08      313.11     34.13 o 
   1   0  25       58.27       44.32     23.70 o 
   2   0  25       82.36       61.61     36.12 o 
   3   0  25      235.90      221.13     29.30 o 
   4   0  25     1609.66     1652.80     95.18 o 
   5   0  25      186.49      177.53     30.93 o 
  -5   1  25       68.23       60.23     47.24 o 
  -4   1  25       39.17       22.35     30.15 o 
  -3   1  25      936.35      858.17     49.70 o 
  -2   1  25     1313.63     1297.20     76.49 o 
  -1   1  25       36.35      103.68     27.39 o 
   0   1  25       19.93       48.88     23.63 o 
   1   1  25        6.25       33.26     24.77 o 
   2   1  25     1663.88     1657.54     79.70 o 
   3   1  25     1058.47     1049.47     51.55 o 
   4   1  25       37.73       52.82     32.59 o 
   5   1  25       89.70       36.59     35.89 o 
  -5   2  25      500.46      511.25     39.60 o 
  -4   2  25      734.05      778.43     54.68 o 
  -3   2  25      208.64      261.91     27.98 o 
  -2   2  25      110.48       94.15     28.34 o 
  -1   2  25      264.17      284.17     33.28 o 
   0   2  25      108.55      113.48     28.23 o 
   1   2  25      284.83      359.67     42.55 o 
   2   2  25      142.61      137.95     29.90 o 
   3   2  25      186.28      231.89     28.46 o 
   4   2  25      582.91      584.86     40.04 o 
   5   2  25      462.24      505.61     56.18 o 
  -5   3  25      572.11      553.27     35.50 o 
  -4   3  25       33.89       17.99     24.55 o 
  -3   3  25      673.10      723.40     42.19 o 
  -2   3  25       73.87       51.51     22.22 o 
  -1   3  25      818.98      828.24     43.26 o 
   0   3  25      693.88      669.48     47.83 o 
   1   3  25      808.94      708.80     70.17 o 
   2   3  25       50.65      -32.55     32.98 o 
   3   3  25      515.91      612.10     52.65 o 
   4   3  25       24.32       29.10     36.59 o 
   5   3  25      579.70      627.75     54.00 o 
  -5   4  25       85.41       88.54     26.59 o 
  -4   4  25      315.32      387.13     34.76 o 
  -3   4  25      975.98      978.41     46.56 o 
  -2   4  25      522.16      526.42     41.93 o 
  -1   4  25       21.37       -1.58     26.37 o 
   0   4  25       41.96       13.27     26.27 o 
   1   4  25       65.27       45.40     28.65 o 
   2   4  25      526.09      518.99     56.32 o 
   3   4  25     1084.97     1168.55     70.09 o 
   4   4  25      362.75      413.32     44.15 o 
   5   4  25      126.03      141.35     71.82 o 
  -4   5  25      168.40      186.28     28.48 o 
  -3   5  25      106.52       99.07     25.15 o 
  -2   5  25      502.55      493.08     43.18 o 
  -1   5  25       20.70      -21.59     26.90 o 
   0   5  25      107.72       97.13     30.33 o 
   1   5  25        9.32       -0.22     26.47 o 
   2   5  25      576.98      614.18     45.58 o 
   3   5  25      121.73      137.53     34.18 o 
   4   5  25      201.51      219.64     39.66 o 
  -4   6  25      856.54      925.39     64.68 o 
  -3   6  25       13.59      -11.72     23.91 o 
  -2   6  25       68.86       32.39     30.58 o 
  -1   6  25     1027.06      996.37     65.75 o 
   0   6  25        2.50       -0.39     28.14 o 
   1   6  25     1056.91      981.03     65.99 o 
   2   6  25       74.81       65.29     29.55 o 
   3   6  25        9.87        3.74     31.66 o 
   4   6  25      656.42      833.54     65.08 o 
  -3   7  25       29.35      -21.06     51.47 o 
  -2   7  25      981.65      937.94     64.18 o 
  -1   7  25      696.93      691.41     54.48 o 
   0   7  25      638.76      688.53     52.62 o 
   1   7  25      692.13      715.24     59.07 o 
   2   7  25      940.07      959.22     52.59 o 
   3   7  25       33.40       52.35     37.54 o 
   0   8  25      129.05      167.25     38.40 o 
   0   0  26      528.80      480.72     57.40 o 
   1   0  26     1572.34     1574.56     84.64 o 
   2   0  26      879.53      914.15     58.29 o 
   3   0  26      204.08      218.73     27.59 o 
   4   0  26      122.40       72.78     35.64 o 
   5   0  26       16.86      -30.00     36.35 o 
  -5   1  26      290.24      288.43     46.37 o 
  -4   1  26      657.91      776.82     56.85 o 
  -3   1  26       37.31       57.63     25.00 o 
  -2   1  26      341.55      333.06     47.33 o 
  -1   1  26     1437.00     1479.44     81.85 o 
   0   1  26      734.12      729.06     48.88 o 
   1   1  26     1456.19     1579.79     82.59 o 
   2   1  26      315.10      321.72     33.48 o 
   3   1  26       69.90       94.61     25.31 o 
   4   1  26      623.44      672.03     56.75 o 
   5   1  26      262.24      241.98     41.77 o 
  -5   2  26      292.51      393.93     36.44 o 
  -4   2  26      172.96      170.37     35.77 o 
  -3   2  26      830.20      889.68     51.42 o 
  -2   2  26      594.69      658.79     45.51 o 
  -1   2  26      297.86      332.63     34.91 o 
   0   2  26       86.35      106.68     34.73 o 
   1   2  26      329.70      345.72     35.14 o 
   2   2  26      515.15      540.29     44.27 o 
   3   2  26      911.09      990.39     52.92 o 
   4   2  26      192.82      229.44     40.58 o 
   5   2  26      315.44      420.69     52.58 o 
  -5   3  26       40.32       45.55     30.52 o 
  -4   3  26       13.67       23.51     27.44 o 
  -3   3  26      366.79      371.78     28.34 o 
  -2   3  26       12.84       -2.57     21.83 o 
  -1   3  26      488.17      489.88     34.38 o 
   0   3  26     2376.83     2496.91    123.36 o 
   1   3  26      603.75      606.36     43.96 o 
   2   3  26       25.86       -0.93     40.05 o 
   3   3  26      342.31      391.55     44.28 o 
   4   3  26        5.32      -21.40     26.14 o 
   5   3  26       47.18       79.92     41.92 o 
  -4   4  26        1.73       23.96     30.72 o 
  -3   4  26      287.01      309.62     28.72 o 
  -2   4  26      829.20      789.88     43.82 o 
  -1   4  26      146.08      209.45     32.68 o 
   0   4  26       82.80      103.54     38.69 o 
   1   4  26      160.79      155.29     32.86 o 
   2   4  26      842.13      901.62     78.88 o 
   3   4  26      381.61      448.05     46.36 o 
   4   4  26        2.45       -3.27     35.87 o 
  -4   5  26      203.54      237.51     30.15 o 
  -3   5  26      232.77      208.75     36.56 o 
  -2   5  26      250.18      211.67     34.53 o 
  -1   5  26      626.95      628.84     50.36 o 
   0   5  26      812.51      833.73     55.04 o 
   1   5  26      660.72      730.13     51.53 o 
   2   5  26      227.55      220.10     33.79 o 
   3   5  26      204.66      234.82     37.64 o 
   4   5  26      253.03      320.35     44.52 o 
  -3   6  26       47.69       49.53     35.87 o 
  -2   6  26      722.64      733.25     55.48 o 
  -1   6  26      393.42      437.25     41.24 o 
   0   6  26       16.44       58.21     40.80 o 
   1   6  26      382.91      373.68     39.94 o 
   2   6  26      779.30      732.98     54.58 o 
   3   6  26       28.47       53.16     36.53 o 
  -2   7  26      324.08      322.03     56.90 o 
  -1   7  26      138.02      192.70     36.52 o 
   0   7  26      390.98      435.28     43.40 o 
   1   7  26      132.83      123.65     36.01 o 
   2   7  26      319.33      298.80     41.00 o 
   1   0  27      787.18      888.86     96.12 o 
   2   0  27      230.79      256.21     41.55 o 
   3   0  27      246.07      232.05     29.22 o 
   4   0  27       21.05       37.24     35.26 o 
   5   0  27      730.72      623.37     54.96 o 
  -4   1  27      149.99       79.27     38.55 o 
  -3   1  27      109.77       76.09     26.22 o 
  -2   1  27      204.01      275.67     34.42 o 
  -1   1  27     1188.80     1265.23     69.03 o 
   0   1  27      547.39      554.91     42.40 o 
   1   1  27     1042.71     1101.80     70.79 o 
   2   1  27      152.79      203.78     31.51 o 
   3   1  27      113.47      100.61     26.90 o 
   4   1  27      159.01      188.78     39.63 o 
  -4   2  27        0.65      -12.37     33.82 o 
  -3   2  27      307.06      332.75     33.62 o 
  -2   2  27      206.75      138.84     32.41 o 
  -1   2  27      571.15      602.62     46.86 o 
   0   2  27     1203.73     1237.85     71.30 o 
   1   2  27      581.81      694.70     63.50 o 
   2   2  27      241.08      287.96     52.01 o 
   3   2  27      315.48      324.80     34.18 o 
   4   2  27        6.06       -3.67     37.11 o 
  -4   3  27      102.51       79.61     36.20 o 
  -3   3  27      152.89      161.89     25.26 o 
  -2   3  27     1004.37     1033.36     54.74 o 
  -1   3  27      222.48      280.52     34.99 o 
   0   3  27       11.40       -9.49     26.84 o 
   1   3  27      255.84      231.08     48.36 o 
   2   3  27     1096.64     1139.26     68.04 o 
   3   3  27      149.46      160.15     30.33 o 
   4   3  27       96.73       95.49     42.26 o 
  -4   4  27       29.42       52.97     31.17 o 
  -3   4  27       34.93       31.43     23.73 o 
  -2   4  27      353.17      354.30     32.28 o 
  -1   4  27      299.46      338.18     31.04 o 
   0   4  27     1663.03     1752.31     95.48 o 
   1   4  27      393.34      451.43     41.26 o 
   2   4  27      405.69      498.35     55.97 o 
   3   4  27       27.74       54.87     42.19 o 
   4   4  27       20.26       21.76     35.11 o 
  -3   5  27      136.31       70.95     45.01 o 
  -2   5  27      134.20      139.25     33.62 o 
  -1   5  27      226.72      221.34     37.25 o 
   0   5  27      770.96      829.08     78.99 o 
   1   5  27      221.75      268.92     44.58 o 
   2   5  27      181.29      197.74     34.30 o 
   3   5  27      145.19      214.89     84.17 o 
  -2   6  27      756.72      690.46     53.50 o 
  -1   6  27      478.40      557.19     75.92 o 
   0   6  27       85.41       70.09     36.22 o 
   1   6  27      403.66      467.08     47.12 o 
   2   6  27      621.25      549.00     48.88 o 
   0   0  28      465.88      442.46     59.32 o 
   1   0  28      477.02      560.44     44.51 o 
   2   0  28      357.55      379.90     38.04 o 
   3   0  28      682.67      704.79     43.77 o 
   4   0  28       38.28       14.87     38.68 o 
  -4   1  28      264.15      281.67     43.02 o 
  -3   1  28      506.39      559.04     40.27 o 
  -2   1  28      329.66      342.36     36.65 o 
  -1   1  28       44.16       64.52     29.77 o 
   0   1  28      247.33      240.94     33.19 o 
   1   1  28       58.29       74.75     31.90 o 
   2   1  28      319.56      312.10     38.55 o 
   3   1  28      521.55      568.18     40.04 o 
   4   1  28      365.25      365.87     46.66 o 
  -4   2  28      386.69      420.92     48.47 o 
  -3   2  28      153.17      138.99     30.71 o 
  -2   2  28        4.48       15.99     30.17 o 
  -1   2  28      850.80      873.63     58.29 o 
   0   2  28       40.40       53.23     29.07 o 
   1   2  28      829.46      889.06     58.42 o 
   2   2  28       19.36       64.59     30.66 o 
   3   2  28      145.64      201.10     30.65 o 
   4   2  28      395.94      419.51     51.33 o 
  -3   3  28      288.42      309.44     33.64 o 
  -2   3  28      835.35      850.79     57.12 o 
  -1   3  28      220.08      189.19     33.54 o 
   0   3  28      258.21      358.51     57.36 o 
   1   3  28      224.80      256.37     36.15 o 
   2   3  28      756.78      833.67     58.04 o 
   3   3  28      284.36      371.35     37.51 o 
  -3   4  28      324.63      323.95     56.15 o 
  -2   4  28      348.85      401.25     35.27 o 
  -1   4  28       98.96      138.48     29.16 o 
   0   4  28      687.30      703.85     79.24 o 
   1   4  28       55.55       28.34     42.05 o 
   2   4  28      429.40      406.26     56.75 o 
   3   4  28      314.71      385.78     45.80 o 
  -2   5  28       82.38      100.96     36.23 o 
  -1   5  28       23.15        5.71     33.55 o 
   0   5  28      358.73      412.81     43.93 o 
   1   5  28       31.08       10.17     34.94 o 
   2   5  28      110.78      142.50     34.49 o 
   0   6  28      625.74      578.78     49.08 o 
   1   0  29      112.50       89.41     31.82 o 
   2   0  29       78.95       59.55     31.47 o 
   3   0  29      911.91     1009.82     81.35 o 
  -3   1  29      765.74      811.05     51.16 o 
  -2   1  29      156.87      202.14     32.73 o 
  -1   1  29      189.60      219.62     32.89 o 
   0   1  29       15.89       15.07     30.33 o 
   1   1  29      184.07      183.91     36.42 o 
   2   1  29      176.49      174.63     33.32 o 
   3   1  29      807.80      908.61     54.00 o 
  -3   2  29      118.97      134.97     30.39 o 
  -2   2  29     1196.04     1168.79     73.57 o 
  -1   2  29      119.63      118.69     31.91 o 
   0   2  29       89.38       50.24     42.37 o 
   1   2  29       96.99      174.75     33.32 o 
   2   2  29     1249.50     1304.16     75.38 o 
   3   2  29       92.67      116.76     40.06 o 
  -3   3  29       60.94       61.17     30.04 o 
  -2   3  29       66.66       48.60     38.01 o 
  -1   3  29       20.78       54.09     34.34 o 
   0   3  29      473.80      471.67     44.92 o 
   1   3  29       31.25       27.80     32.38 o 
   2   3  29       48.59       24.93     59.36 o 
   3   3  29       90.67      103.43     31.30 o 
  -2   4  29      922.94      996.96     54.01 o 
  -1   4  29      325.83      289.41     32.64 o 
   0   4  29      104.00      141.87     35.66 o 
   1   4  29      275.35      178.46     37.50 o 
   2   4  29      853.60      982.50     92.16 o 
   0   5  29       24.69       19.32     34.34 o 
   0   0  30     2150.67     2133.33    154.84 o 
   1   0  30       72.55       20.58     31.85 o 
   2   0  30       44.50      100.52     67.50 o 
  -2   1  30      596.93      634.81     49.54 o 
  -1   1  30      102.57      161.27     34.71 o 
   0   1  30       16.00       10.61     30.13 o 
   1   1  30       97.40       82.92     35.51 o 
   2   1  30      609.61      554.48     47.06 o 
  -2   2  30        0.03       14.01     31.37 o 
  -1   2  30      271.13      327.60     39.78 o 
   0   2  30      441.85      501.85     46.14 o 
   1   2  30      334.42      419.94     41.19 o 
   2   2  30        2.80       20.82     52.72 o 
  -1   3  30      794.58      873.04     57.68 o 
   0   3  30        2.68       -8.05     32.81 o 
   1   3  30      729.21      816.94     58.89 o 
   1   0  31       80.71       99.62     32.58 o 
  -1   1  31       55.25       71.59     36.04 o 
   0   1  31      970.62     1053.22     68.46 o 
   1   1  31       73.89       80.51     35.02 o 
   0   2  31      110.02      116.66     36.00 o 
                                                 
